# Supplementary material for: SeroBA: rapid high-throughput serotyping of Streptococcus pneumoniae from whole genome sequence data
Source: Microb Genom. 2018 Jun 15;4(7):e000186. doi: 10.1099/mgen.0.000186 (PMC6113868; doi:10.1099/mgen.0.000186)
Supplement: Supplementary File 2 [file mgen-4-186-s002.xlsx]

## Sheet: Supplementary Table S1
Supplementary Table S1: Validation dataset containing ENA accessions numbers, the phenotypic serotype, determined by latex agglutination with Statens Serum Institut typing sera and the genotypic prediction from PneumoCat and SeroBA. Furthermore it contains the read depth for each sample calculated by counting all bases and dividing it by the size of S. pneumoniae genome.
ENA Accession Number	Phenotype	PneumCat Genotype	SeroBA Genotype	Pheno vs PneumoCat	Pheno vs SeroBa	PneumoCat vs SeroBA	Read depth
ERR1438791	3	3	3	concordant	concordant	concordant	87.7707
ERR1438792	NOVEL PATTERN	NOVEL	09L	discordant	discordant	discordant	151.197
ERR1438793	18F	18F	18F	concordant	concordant	concordant	82.0886
ERR1438794	33C	Failed	33C	discordant	concordant	discordant	99.7065
ERR1438795	48	48	48	concordant	concordant	concordant	133.571
ERR1438796	48	48	48	concordant	concordant	concordant	179.378
ERR1438797	48	48	48	concordant	concordant	concordant	143.731
ERR1438798	48	48	48	concordant	concordant	concordant	134.247
ERR1438799	36	36	36	concordant	concordant	concordant	54.1603
ERR1438800	NTR	Failed	38	concordant	discordant	discordant	118.582
ERR1438801	18F	18F	18F	concordant	concordant	concordant	112.01
ERR1438802	09V	09V	09A	concordant	discordant	discordant	112.905
ERR1438803	09V	09V	09V	concordant	concordant	concordant	153.689
ERR1438804	Serogroup 9	09V	09V	concordant	concordant	concordant	145.082
ERR1438805	24F	Serogroup 24	24A	concordant	discordant	discordant	134.804
ERR1438806	12F	12F	12F	concordant	concordant	concordant	123.046
ERR1438807	24F	Serogroup 24	Serogroup 24	concordant	concordant	concordant	125.345
ERR1438808	16F	16F	16F	concordant	concordant	concordant	128.496
ERR1438809	38	38	25A	concordant	discordant	discordant	146.5
ERR1438810	31	31	31	concordant	concordant	concordant	133.729
ERR1438811	48	48	48	concordant	concordant	concordant	99.98
ERR1438812	18B	18B	18B	concordant	concordant	concordant	160.126
ERR1438813	18F	18F	18F	concordant	concordant	concordant	149.806
ERR1438814	35B	35B	35B	concordant	concordant	concordant	73.4746
ERR1438815	07F	07F	07F	concordant	concordant	concordant	108.991
ERR1438816	28A	28A	28A	concordant	concordant	concordant	132.019
ERR1438817	09V	09V	09V	concordant	concordant	concordant	143.073
ERR1438818	28A	28A	28A	concordant	concordant	concordant	78.9733
ERR1438819	18C	18C	coverage too low	concordant	discordant	discordant	23.8567
ERR1438820	19A	19A	19A	concordant	concordant	concordant	74.1832
ERR1438821	19A	19A	19A	concordant	concordant	concordant	87.3405
ERR1438822	19A	19A	19A	concordant	concordant	concordant	81.9911
ERR1438823	19A	19A	19A	concordant	concordant	concordant	68.4194
ERR1438824	19A	19A	19A	concordant	concordant	concordant	153.168
ERR1438825	19A	19A	19A	concordant	concordant	concordant	159.346
ERR1438826	19A	19A	19A	concordant	concordant	concordant	173.573
ERR1438827	19A	19A	19A	concordant	concordant	concordant	93.9089
ERR1438828	19A	19A	19A	concordant	concordant	concordant	128.56
ERR1438829	19A	19A	19A	concordant	concordant	concordant	73.7208
ERR1438830	19A	19A	19A	concordant	concordant	concordant	131.769
ERR1438831	19A	19A	19A	concordant	concordant	concordant	128.696
ERR1438832	19A	19A	19A	concordant	concordant	concordant	89.6492
ERR1438833	19A	19A	19A	concordant	concordant	concordant	95.5395
ERR1438834	19A	19A	19A	concordant	concordant	concordant	206.626
ERR1438835	19A	19A	19A	concordant	concordant	concordant	124.584
ERR1438836	12F	12F	12F	concordant	concordant	concordant	196.895
ERR1438837	22F	22F	22F	concordant	concordant	concordant	74.5715
ERR1438838	06C	06C	06C	concordant	concordant	concordant	93.825
ERR1438839	07F	07F	07F	concordant	concordant	concordant	197.04
ERR1438840	19A	19A	19A	concordant	concordant	concordant	196.85
ERR1438841	09N	09N	09N	concordant	concordant	concordant	131.302
ERR1438842	19A	19A	19A	concordant	concordant	concordant	94.3246
ERR1438843	3	3	3	concordant	concordant	concordant	106.894
ERR1438844	06C	06C	06C	concordant	concordant	concordant	136.15
ERR1438845	06C	06C	06C	concordant	concordant	concordant	189.517
ERR1438846	19A	19A	19A	concordant	concordant	concordant	89.4578
ERR1438847	8	8	8	concordant	concordant	concordant	96.6495
ERR1438848	19A	19A	19A	concordant	concordant	concordant	121.248
ERR1438849	11A	11A	11A	concordant	concordant	concordant	97.2917
ERR1438850	19A	19A	19A	concordant	concordant	concordant	136.028
ERR1438851	09N	09N	09N	concordant	concordant	concordant	163.226
ERR1438852	19A	19A	19A	concordant	concordant	concordant	63.4825
ERR1438853	35F	35F	35F	concordant	concordant	concordant	101.385
ERR1438854	21	21	21	concordant	concordant	concordant	89.224
ERR1438855	19A	19A	19A	concordant	concordant	concordant	101.138
ERR1438856	22F	22F	22F	concordant	concordant	concordant	98.882
ERR1438857	09V	09V	09V	concordant	concordant	concordant	172.05
ERR1438858	19A	19A	19A	concordant	concordant	concordant	205.206
ERR1438859	09N	09N	09N	concordant	concordant	concordant	150.549
ERR1438860	06D	06D	06D	concordant	concordant	concordant	127.177
ERR1438861	27	27	27	concordant	concordant	concordant	117.839
ERR1438862	06A	06A	06A	concordant	concordant	concordant	153.343
ERR1438863	19A	19A	19A	concordant	concordant	concordant	69.9828
ERR1438864	19A	19A	19A	concordant	concordant	concordant	120.721
ERR1438865	19A	19A	19A	concordant	concordant	concordant	192.176
ERR1438866	39	39	39	concordant	concordant	concordant	87.945
ERR1438867	06C	06C	06C	concordant	concordant	concordant	100.774
ERR1438868	06A	06A	06A	concordant	concordant	concordant	150.777
ERR1438869	07F	07F	07F	concordant	concordant	concordant	95.3784
ERR1438870	3	3	3	concordant	concordant	concordant	114.149
ERR1438871	15C	15B/C	15C	concordant	concordant	concordant	103.455
ERR1438872	09N	09N	09N	concordant	concordant	concordant	67.7656
ERR1438873	1	1	1	concordant	concordant	concordant	83.2813
ERR1438874	33F	33F	33F	concordant	concordant	concordant	92.8456
ERR1438875	22F	22F	22F	concordant	concordant	concordant	99.8653
ERR1438876	09N	09N	09N	concordant	concordant	concordant	148.199
ERR1438877	15C	15B	15B	concordant	concordant	concordant	123.081
ERR1438878	22F	22F	22F	concordant	concordant	concordant	100.85
ERR1438879	20	20	20	concordant	concordant	concordant	136.931
ERR1438880	19A	19A	19A	concordant	concordant	concordant	149.625
ERR1438881	22F	22F	22F	concordant	concordant	concordant	103.2
ERR1438882	07F	07F	07F	concordant	concordant	concordant	160.621
ERR1438883	19A	19A	19A	concordant	concordant	concordant	100.329
ERR1438884	19A	19A	19A	concordant	concordant	concordant	57.8555
ERR1438885	19A	19A	19A	concordant	concordant	concordant	159.687
ERR1438886	19A	19A	19A	concordant	concordant	concordant	53.0766
ERR1438887	07F	07F	07F	concordant	concordant	concordant	105.489
ERR1438888	1	1	1	concordant	concordant	concordant	136.914
ERR1438889	19A	19A	19A	concordant	concordant	concordant	84.5733
ERR1438890	12F	12F	12F	concordant	concordant	concordant	93.2921
ERR1438891	09N	09N	09N	concordant	concordant	concordant	147.27
ERR1438892	3	3	3	concordant	concordant	concordant	108.671
ERR1438893	19A	19A	19A	concordant	concordant	concordant	126.393
ERR1438894	33F	33F	33F	concordant	concordant	concordant	131.519
ERR1438895	33F	33F	33F	concordant	concordant	concordant	114.083
ERR1438896	4	4	4	concordant	concordant	concordant	108.877
ERR1438897	15A	15A	15A	concordant	concordant	concordant	178.562
ERR1438898	07F	07F	07F	concordant	concordant	concordant	151.213
ERR1438899	22F	22F	22F	concordant	concordant	concordant	136.853
ERR1438900	1	1	1	concordant	concordant	concordant	171.993
ERR1438901	1	1	1	concordant	concordant	concordant	156.47
ERR1438902	17F	17F	17F	concordant	concordant	concordant	173.895
ERR1438903	19A	19A	19A	concordant	concordant	concordant	78.6421
ERR1438904	09N	09N	09N	concordant	concordant	concordant	189.048
ERR1438905	19A	19A	19A	concordant	concordant	concordant	102.84
ERR1438906	22F	22F	22F	concordant	concordant	concordant	166.093
ERR1438907	06C	06C	06C	concordant	concordant	concordant	128.98
ERR1438908	1	1	1	concordant	concordant	concordant	146.683
ERR1438909	33F	33F	33F	concordant	concordant	concordant	181.768
ERR1438910	11A	11A	11A	concordant	concordant	concordant	156.666
ERR1438911	8	8	8	concordant	concordant	concordant	146.208
ERR1438912	11A	11A	11A	concordant	concordant	concordant	190.582
ERR1438913	3	3	3	concordant	concordant	concordant	164.776
ERR1438914	4	4	4	concordant	concordant	concordant	191.221
ERR1438915	19A	19A	19A	concordant	concordant	concordant	74.1688
ERR1438916	21	21	21	concordant	concordant	concordant	177.763
ERR1438917	12F	12F	12F	concordant	concordant	concordant	192.506
ERR1438918	15A	15A	15A	concordant	concordant	concordant	142.214
ERR1438919	33F	33F	33F	concordant	concordant	concordant	155.045
ERR1438920	11A	11A	11A	concordant	concordant	concordant	188.186
ERR1438921	19A	19A	19A	concordant	concordant	concordant	86.5435
ERR1438922	19F	19F	19F	concordant	concordant	concordant	232.355
ERR1438923	15C	15B	15C	concordant	concordant	concordant	232.051
ERR1438924	19A	19A	19A	concordant	concordant	concordant	60.4776
ERR1438925	07F	07F	07F	concordant	concordant	concordant	202.968
ERR1438926	19A	19A	19A	concordant	concordant	concordant	103.82
ERR1438927	07F	07F	07F	concordant	concordant	concordant	181.693
ERR1438928	19A	19A	19A	concordant	concordant	concordant	126.474
ERR1438929	07F	07F	07F	concordant	concordant	concordant	133.933
ERR1438930	33F	33F	33F	concordant	concordant	concordant	210.911
ERR1438931	3	3	3	concordant	concordant	concordant	194.208
ERR1438932	33F	33F	33F	concordant	concordant	concordant	189.675
ERR1438933	19A	19A	19A	concordant	concordant	concordant	72.5519
ERR1438934	07F	07F	07F	concordant	concordant	concordant	239.912
ERR1438935	06C	06C	06C	concordant	concordant	concordant	162.402
ERR1438936	11A	11A	11A	concordant	concordant	concordant	162.065
ERR1438937	19A	19A	19A	concordant	concordant	concordant	107.49
ERR1438938	07F	07F	07F	concordant	concordant	concordant	154.502
ERR1438939	07F	07F	07F	concordant	concordant	concordant	156.192
ERR1438940	33F	33F	33A/33F	concordant	concordant	concordant	148.786
ERR1438941	06C	06C	06C	concordant	concordant	concordant	151.999
ERR1438942	09N	09N	09N	concordant	concordant	concordant	169.547
ERR1438943	19A	19A	19A	concordant	concordant	concordant	164.081
ERR1438944	07F	07F	07F	concordant	concordant	concordant	173.403
ERR1438945	19A	19A	19A	concordant	concordant	concordant	83.0711
ERR1438946	19A	19A	19A	concordant	concordant	concordant	122.214
ERR1438947	19A	19A	19A	concordant	concordant	concordant	99.1431
ERR1438948	19A	19A	19A	concordant	concordant	concordant	120.452
ERR1438949	19A	19A	19A	concordant	concordant	concordant	58.5845
ERR1438950	19A	19A	19A	concordant	concordant	concordant	61.136
ERR1438951	19A	19A	19A	concordant	concordant	concordant	98.3666
ERR1438952	19A	19A	19A	concordant	concordant	concordant	98.6745
ERR1438953	19A	19A	19A	concordant	concordant	concordant	144.082
ERR1438954	19A	19A	19A	concordant	concordant	concordant	106.594
ERR1438955	19A	19A	19A	concordant	concordant	concordant	153.415
ERR1438956	19A	19A	19A	concordant	concordant	concordant	123.422
ERR1438957	19A	19A	19A	concordant	concordant	concordant	144.96
ERR1438958	19A	19A	19A	concordant	concordant	concordant	84.6951
ERR1438959	19A	19A	19A	concordant	concordant	concordant	47.2465
ERR1438960	19A	19A	19A	concordant	concordant	concordant	123.886
ERR1438961	19A	19A	19A	concordant	concordant	concordant	73.91
ERR1438962	19A	19A	19A	concordant	concordant	concordant	71.2615
ERR1438963	19A	19A	19A	concordant	concordant	concordant	147.117
ERR1438964	09V	09V	09V	concordant	concordant	concordant	187.152
ERR1438965	19A	19A	19A	concordant	concordant	concordant	113.464
ERR1438966	19A	19A	19A	concordant	concordant	concordant	162.641
ERR1438967	19A	19A	19A	concordant	concordant	concordant	41.8588
ERR1438968	19A	19A	19A	concordant	concordant	concordant	84.8988
ERR1438969	19A	19A	19A	concordant	concordant	concordant	95.7019
ERR1438970	19A	19A	19A	concordant	concordant	concordant	128.979
ERR1438971	2	2	2	concordant	concordant	concordant	87.5308
ERR1438972	19A	19A	19A	concordant	concordant	concordant	155.951
ERR1438973	19A	19A	19A	concordant	concordant	concordant	146.909
ERR1438974	19A	19A	19A	concordant	concordant	concordant	116.84
ERR1438975	19A	19A	19A	concordant	concordant	concordant	98.9019
ERR1438976	18B	18B	18B	concordant	concordant	concordant	76.8691
ERR1438977	19A	19A	19A	concordant	concordant	concordant	98.8218
ERR1438978	36	36	36	concordant	concordant	concordant	138.42
ERR1438979	11A	11A	11A	concordant	concordant	concordant	153.141
ERR1438980	19A	19A	19A	concordant	concordant	concordant	182.863
ERR1438981	19A	19A	19A	concordant	concordant	concordant	87.5621
ERR1438982	19A	19A	19A	concordant	concordant	concordant	100.438
ERR1438983	22F	22F	22F	concordant	concordant	concordant	193.07
ERR1438984	29	29	29	concordant	concordant	concordant	181.49
ERR1438985	35A/42?	42	42	concordant	concordant	concordant	117.43
ERR1438986	35B	35B	35B	concordant	concordant	concordant	133.753
ERR1438987	2	2	2	concordant	concordant	concordant	75.7881
ERR1438988	41A	41F	41F	discordant	discordant	concordant	112.423
ERR1438989	34	34	34	concordant	concordant	concordant	150.552
ERR1438990	28A	28A	28A	concordant	concordant	concordant	119.364
ERR1438991	29	Failed	29	discordant	concordant	discordant	132.324
ERR1438992	28A	28A	28A	concordant	concordant	concordant	72.5439
ERR1438993	22F	22F	22F	concordant	concordant	concordant	127.224
ERR1438994	29	29	29	concordant	concordant	concordant	149.093
ERR1438995	36	36	36	concordant	concordant	concordant	107.542
ERR1438996	15C	15B	15C	concordant	concordant	concordant	185.664
ERR1438997	29	35B	35B	discordant	discordant	concordant	135.271
ERR1438998	23B	23B	23B	concordant	concordant	concordant	143.773
ERR1438999	29	29	29	concordant	concordant	concordant	175.127
ERR1439000	35B	35B	35B	concordant	concordant	concordant	136.786
ERR1439001	19F	19F	19F	concordant	concordant	concordant	147.773
ERR1439002	15A	15A	15C	concordant	discordant	discordant	109.886
ERR1439003	15A	15A	15A	concordant	concordant	concordant	143.446
ERR1439004	15A	15A	15A	concordant	concordant	concordant	125.45
ERR1439005	NTR	Failed	NT	concordant	concordant	concordant	213.052
ERR1439006	15A	15A	15A	concordant	concordant	concordant	138.943
ERR1439007	19A	19A	19A	concordant	concordant	concordant	275.448
ERR1439008	19A	19A	19A	concordant	concordant	concordant	248.463
ERR1439009	19F	19F	19F	concordant	concordant	concordant	262.256
ERR1439010	NTR	Failed	NT	concordant	concordant	concordant	279.599
ERR1439011	15A	15A	15A	concordant	concordant	concordant	129.603
ERR1439012	19A	19A	19A	concordant	concordant	concordant	265.538
ERR1439013	19A	19A	19A	concordant	concordant	concordant	234.13
ERR1439014	14	14	14	concordant	concordant	concordant	230.045
ERR1439015	NTR	Failed	NT	concordant	concordant	concordant	214.257
ERR1439016	19A	19A	19A	concordant	concordant	concordant	206.493
ERR1439017	19F	19F	19F	concordant	concordant	concordant	209.549
ERR1439018	19F	19F	19F	concordant	concordant	concordant	285.92
ERR1439019	35B	35B	35B	concordant	concordant	concordant	171.064
ERR1439020	NTR	Failed	NT	concordant	concordant	concordant	196.862
ERR1439021	NTR	Failed	NT	concordant	concordant	concordant	221.076
ERR1439022	23A	23A	23A	concordant	concordant	concordant	218.492
ERR1439023	19F	19F	19F	concordant	concordant	concordant	321.218
ERR1439024	35B	35B	35B	concordant	concordant	concordant	172.689
ERR1439025	15A	15A	15A	concordant	concordant	concordant	100.768
ERR1439026	19F	19F	19F	concordant	concordant	concordant	304.064
ERR1439027	NTR	Failed	NT	concordant	concordant	concordant	274.331
ERR1439028	35B	35B	35B	concordant	concordant	concordant	175.408
ERR1439029	35B	35B	35B	concordant	concordant	concordant	219.865
ERR1439030	19A	19A	19A	concordant	concordant	concordant	144.758
ERR1439031	35B	35B	35B	concordant	concordant	concordant	274.19
ERR1439032	35B	35B	35B	concordant	concordant	concordant	171.644
ERR1439033	19A	19A	19A	concordant	concordant	concordant	188.408
ERR1439034	19A	19A	19A	concordant	concordant	concordant	204.571
ERR1439035	21	21	21	concordant	concordant	concordant	65.0441
ERR1439036	19F	19F	19F	concordant	concordant	concordant	88.5027
ERR1439037	17F	17F	17F	concordant	concordant	concordant	85.0269
ERR1439038	18B	18B	18B	concordant	concordant	concordant	71.2444
ERR1439039	NTR	25A	38	discordant	discordant	discordant	110.723
ERR1439040	11A	11A	11A/11B/11C/11D/11F	concordant	concordant	concordant	167.702
ERR1439041	15A	15A	15A	concordant	concordant	concordant	118.119
ERR1439042	07B	07B	07B	concordant	concordant	concordant	97.1271
ERR1439043	19A	19A	19A	concordant	concordant	concordant	127.849
ERR1439044	15A	15A	15A	concordant	concordant	concordant	160.569
ERR1439045	15A	15A	15A	concordant	concordant	concordant	110.956
ERR1439046	19A	19A	19A	concordant	concordant	concordant	163.642
ERR1439047	15A	15A	15A	concordant	concordant	concordant	178.374
ERR1439048	15A	15A	15A	concordant	concordant	concordant	117.9
ERR1439049	19A	19A	19A	concordant	concordant	concordant	204.229
ERR1439050	19A	19A	19A	concordant	concordant	concordant	109.104
ERR1439051	19F	19F	19F	concordant	concordant	concordant	106.969
ERR1439052	15A	15A	15A	concordant	concordant	concordant	126.511
ERR1439053	15A	15A	15A	concordant	concordant	concordant	151.902
ERR1439054	15A	15A	15A	concordant	concordant	concordant	151.854
ERR1439055	15A	15A	15A	concordant	concordant	concordant	125.039
ERR1439056	15A	15A	15A	concordant	concordant	concordant	101.464
ERR1439057	15A	15A	15A	concordant	concordant	concordant	155.011
ERR1439058	15A	15A	15A	concordant	concordant	concordant	139.469
ERR1439059	NTR	Failed	NT	concordant	concordant	concordant	149.369
ERR1439060	15A	15A	15A	concordant	concordant	concordant	138.859
ERR1439061	23F	23F	23F	concordant	concordant	concordant	132.524
ERR1439062	15A	15A	15A	concordant	concordant	concordant	107.368
ERR1439063	15A	15A	15A	concordant	concordant	concordant	107.198
ERR1439064	19A	19A	19A	concordant	concordant	concordant	234.048
ERR1439065	19A	19A	19A	concordant	concordant	concordant	105.524
ERR1439066	19A	19A	19A	concordant	concordant	concordant	198.033
ERR1439067	10A	10A	10A	concordant	concordant	concordant	85.2384
ERR1439068	35B	35B	35B	concordant	concordant	concordant	137.909
ERR1439069	15A	15A	15A	concordant	concordant	concordant	150.278
ERR1439070	15A	15A	15A	concordant	concordant	concordant	94.6332
ERR1439071	15A	15A	15A	concordant	concordant	concordant	134.658
ERR1439072	19A	19A	19A	concordant	concordant	concordant	102.005
ERR1439073	19A	19A	19A	concordant	concordant	concordant	137.061
ERR1439074	15A	15A	15A	concordant	concordant	concordant	86.4757
ERR1439075	22A	22A	22A	concordant	concordant	concordant	134.455
ERR1439076	19A	19A	19A	concordant	concordant	concordant	161.242
ERR1439077	15A	15A	15A	concordant	concordant	concordant	112.956
ERR1439078	19A	19A	19A	concordant	concordant	concordant	166.949
ERR1439079	15A	15A	15A	concordant	concordant	concordant	141.961
ERR1439080	19A	19A	19A	concordant	concordant	concordant	163.529
ERR1439081	19A	19A	19A	concordant	concordant	concordant	123.797
ERR1439082	15A	15A	15A	concordant	concordant	concordant	248.128
ERR1439083	15A	15A	15A	concordant	concordant	concordant	120.121
ERR1439084	15A	15A	15A	concordant	concordant	concordant	152.139
ERR1439085	34	34	34	concordant	concordant	concordant	143.952
ERR1439086	15A	15A	15A	concordant	concordant	concordant	137.553
ERR1439087	06B	06E(06B)	06B	concordant	concordant	concordant	140.947
ERR1439088	19A	19A	19A	concordant	concordant	concordant	90.2522
ERR1439089	19A	19A	19A	concordant	concordant	concordant	86.6026
ERR1439090	14	14	14	concordant	concordant	concordant	146.841
ERR1439091	15A	15A	15A	concordant	concordant	concordant	134.987
ERR1439092	07F	07F	07F	concordant	concordant	concordant	139.081
ERR1439093	15A	15A	15A	concordant	concordant	concordant	121.219
ERR1439094	15A	15A	15A	concordant	concordant	concordant	127.207
ERR1439095	35B	35B	35B	concordant	concordant	concordant	100.754
ERR1439096	11B	11B	11B	concordant	concordant	concordant	192.549
ERR1439097	15A	15A	15A	concordant	concordant	concordant	196.705
ERR1439098	19A	19A	19A	concordant	concordant	concordant	169.465
ERR1439099	19A	19A	19A	concordant	concordant	concordant	121.001
ERR1439100	06B	06E(06B)	06B	concordant	concordant	concordant	110.254
ERR1439101	15A	15A	15A	concordant	concordant	concordant	76.1176
ERR1439102	15A	15A	15A	concordant	concordant	concordant	144.575
ERR1439103	15A	15A	15A	concordant	concordant	concordant	144.861
ERR1439104	15A	15A	15A	concordant	concordant	concordant	96.8739
ERR1439105	15A	15A	15A	concordant	concordant	concordant	92.6222
ERR1439106	18C	18C	18C	concordant	concordant	concordant	88.9456
ERR1439107	34	34	34	concordant	concordant	concordant	199.48
ERR1439108	19A	19A	19A	concordant	concordant	concordant	127.685
ERR1439109	15A	15A	15A	concordant	concordant	concordant	123.139
ERR1439110	18C	18C	18C	concordant	concordant	concordant	163.24
ERR1439111	15B/C	15B	15B/15C	concordant	concordant	concordant	132.044
ERR1439112	15A	15A	15A	concordant	concordant	concordant	99.9667
ERR1439113	15A	15A	15A	concordant	concordant	concordant	129.565
ERR1439114	19A	19A	19A	concordant	concordant	concordant	165.131
ERR1439115	19A	19A	19A	concordant	concordant	concordant	76.6305
ERR1439116	15A	15A	15A	concordant	concordant	concordant	136.713
ERR1439117	15A	15A	15A	concordant	concordant	concordant	125.803
ERR1439118	NTR	Failed	NT	concordant	concordant	concordant	105.229
ERR1439119	19A	19A	19A	concordant	concordant	concordant	150.942
ERR1439120	15A	15A	15A	concordant	concordant	concordant	122.936
ERR1439121	09V	09V	09V	concordant	concordant	concordant	142.718
ERR1439122	19A	19A	19A	concordant	concordant	concordant	145.795
ERR1439123	15A	15A	15A	concordant	concordant	concordant	132.649
ERR1439124	09V	09V	09V	concordant	concordant	concordant	81.1024
ERR1439125	19A	19A	19A	concordant	concordant	concordant	248.351
ERR1439126	19A	19A	19A	concordant	concordant	concordant	93.7266
ERR1439127	15A	15A	15A	concordant	concordant	concordant	98.0692
ERR1439128	19A	19A	19A	concordant	concordant	concordant	125.51
ERR1439129	15A	15A	15A	concordant	concordant	concordant	67.8265
ERR1439130	15A	15A	15A	concordant	concordant	concordant	97.3993
ERR1439131	15A	15A	15A	concordant	concordant	concordant	115.788
ERR1439132	15A	15A	15A	concordant	concordant	concordant	108.588
ERR1439133	19A	19A	19A	concordant	concordant	concordant	224.288
ERR1439134	19A	19A	19A	concordant	concordant	concordant	96.671
ERR1439135	15A	15A	15A	concordant	concordant	concordant	111.49
ERR1439136	15A	15A	15A	concordant	concordant	concordant	103.887
ERR1439137	24F	Serogroup 24	Serogroup 24	concordant	concordant	concordant	108.933
ERR1439138	35B	35B	35B	concordant	concordant	concordant	101.025
ERR1439139	15A	15A	15A	concordant	concordant	concordant	100.869
ERR1439140	19A	19A	19A	concordant	concordant	concordant	140.509
ERR1439141	15A	15A	15A	concordant	concordant	concordant	86.6243
ERR1439142	15A	15A	15A	concordant	concordant	concordant	117.413
ERR1439143	19A	19A	19A	concordant	concordant	concordant	186.512
ERR1439144	19A	19A	19A	concordant	concordant	concordant	28.8468
ERR1439145	19A	19A	19A	concordant	concordant	concordant	108.802
ERR1439146	15A	15A	15A	concordant	concordant	concordant	107.585
ERR1439147	15A	15A	15A	concordant	concordant	concordant	102.534
ERR1439148	18C	18C	18C	concordant	concordant	concordant	112.815
ERR1439149	19A	19A	19A	concordant	concordant	concordant	86.9111
ERR1439150	15A	15A	15A	concordant	concordant	concordant	95.6281
ERR1439151	15A	15A	15A	concordant	concordant	concordant	115.196
ERR1439152	15A	15A	15A	concordant	concordant	concordant	133.132
ERR1439153	19A	19A	19A	concordant	concordant	concordant	174.406
ERR1439154	15B	15B	15B	concordant	concordant	concordant	104.544
ERR1439155	15A	15A	15A	concordant	concordant	concordant	149.893
ERR1439156	19A	19A	19A	concordant	concordant	concordant	108.904
ERR1439157	14	14	14	concordant	concordant	concordant	134.33
ERR1439158	19A	19A	19A	concordant	concordant	concordant	173.625
ERR1439159	09V	09V	09V	concordant	concordant	concordant	130.698
ERR1439160	39	39	39	concordant	concordant	concordant	106.104
ERR1439161	19A	19A	19A	concordant	concordant	concordant	192.229
ERR1439162	15A	15A	15A	concordant	concordant	concordant	104.046
ERR1439163	19A	19A	19A	concordant	concordant	concordant	181.034
ERR1439164	19A	19A	19A	concordant	concordant	concordant	190.311
ERR1439165	19A	19A	19A	concordant	concordant	concordant	183.57
ERR1439166	19A	19A	19A	concordant	concordant	concordant	167.122
ERR1439167	15A	15A	15A	concordant	concordant	concordant	132.453
ERR1439168	18A	18A	18A	concordant	concordant	concordant	110.234
ERR1439169	24F	Serogroup 24	Serogroup 24	concordant	concordant	concordant	140.855
ERR1439170	15A	15A	15A	concordant	concordant	concordant	115.815
ERR1439171	14	14	14	concordant	concordant	concordant	128.749
ERR1439172	15A	15A	15A	concordant	concordant	concordant	95.857
ERR1439173	06A	06A	06A	concordant	concordant	concordant	181.138
ERR1439174	15C	15B/C	15C	concordant	concordant	concordant	150.299
ERR1439175	15A	15A	15A	concordant	concordant	concordant	93.519
ERR1439176	19A	19A	19A	concordant	concordant	concordant	141.135
ERR1439177	15C	15B/C	15C	concordant	concordant	concordant	153.435
ERR1439178	19A	19A	19A	concordant	concordant	concordant	133.787
ERR1439179	18C	18A	18C	discordant	concordant	discordant	145.149
ERR1439180	06B	06E(06B)	06B	concordant	concordant	concordant	275.999
ERR1439181	19F	19F	19F	concordant	concordant	concordant	242.663
ERR1439182	19F	19F	19F	concordant	concordant	concordant	69.7806
ERR1439183	15A	15A	15A	concordant	concordant	concordant	143.139
ERR1439184	11A	11A	11A	concordant	concordant	concordant	94.92
ERR1439185	15A	15A	15A	concordant	concordant	concordant	102.315
ERR1439186	06A	06A	06A	concordant	concordant	concordant	125.094
ERR1439187	19A	19A	19A	concordant	concordant	concordant	253.938
ERR1439188	10A	10B	10B	discordant	discordant	concordant	246.178
ERR1439189	15A	15A	15A	concordant	concordant	concordant	153.686
ERR1439190	15A	15A	15A	concordant	concordant	concordant	131.876
ERR1439191	19A	19A	19A	concordant	concordant	concordant	100.068
ERR1439192	19A	19A	19A	concordant	concordant	concordant	253.206
ERR1439193	15A	15A	15A	concordant	concordant	concordant	90.6883
ERR1439194	19A	19A	19A	concordant	concordant	concordant	79.7553
ERR1439195	19A	19A	19A	concordant	concordant	concordant	259.015
ERR1439196	06C	06C	06C	concordant	concordant	concordant	238.197
ERR1439197	35F	35F	35F	concordant	concordant	concordant	215.108
ERR1439198	19A	19A	19A	concordant	concordant	concordant	117.295
ERR1439199	15A	15A	15A	concordant	concordant	concordant	114.077
ERR1439200	4	4	4	concordant	concordant	concordant	108.112
ERR1439201	19A	19A	19A	concordant	concordant	concordant	112.686
ERR1439202	13	13	13	concordant	concordant	concordant	106.344
ERR1439203	15A	15A	15A	concordant	concordant	concordant	105.846
ERR1439204	19A	19A	19A	concordant	concordant	concordant	230.356
ERR1439205	13	13	13	concordant	concordant	concordant	105.056
ERR1439206	19A	19A	19A	concordant	concordant	concordant	294.831
ERR1439207	15A	15A	15A	concordant	concordant	concordant	87.8113
ERR1439208	15A	15A	15A	concordant	concordant	concordant	113.688
ERR1439209	19A	19A	19A	concordant	concordant	concordant	90.3239
ERR1439210	18C	18C	18C	concordant	concordant	concordant	75.8488
ERR1439211	15A	15A	15A	concordant	concordant	concordant	116.049
ERR1439212	18C	18C	18C	concordant	concordant	concordant	128.612
ERR1439213	06A	06A	06A	concordant	concordant	concordant	145.235
ERR1439214	15A	15A	15A	concordant	concordant	concordant	121.692
ERR1439215	15A	15A	15A	concordant	concordant	concordant	141.603
ERR1439216	19A	19A	19A	concordant	concordant	concordant	259.943
ERR1439217	27	27	27	concordant	concordant	concordant	110.724
ERR1439218	15A	15A	15A	concordant	concordant	concordant	158.954
ERR1439219	15A	15A	15A	concordant	concordant	concordant	148.355
ERR1439220	15A	15A	15A	concordant	concordant	concordant	171.681
ERR1439221	4	4	4	concordant	concordant	concordant	85.23
ERR1439222	19A	19A	19A	concordant	concordant	concordant	113.834
ERR1439223	15A	15A	15A	concordant	concordant	concordant	122.066
ERR1439224	19A	19A	19A	concordant	concordant	concordant	79.52
ERR1439225	15A	15A	15A	concordant	concordant	concordant	210.599
ERR1439226	14	14	14	concordant	concordant	concordant	130.688
ERR1439227	15B/C	15B	15C	concordant	concordant	concordant	177.199
ERR1439228	34	34	34	concordant	concordant	concordant	79.0065
ERR1439229	15B	15B	15B	concordant	concordant	concordant	86.1863
ERR1439230	15A	15A	15A	concordant	concordant	concordant	126.778
ERR1439231	15B	15B/C	15C	concordant	concordant	concordant	77.8792
ERR1439232	15A	15A	15A	concordant	concordant	concordant	141.745
ERR1439233	15A	15A	15A	concordant	concordant	concordant	160.018
ERR1439234	19A	19A	19A	concordant	concordant	concordant	84.7154
ERR1439235	19F	19F	19F	concordant	concordant	concordant	222.393
ERR1439236	4	4	4	concordant	concordant	concordant	70.5628
ERR1439237	15B	15B	15B	concordant	concordant	concordant	136.349
ERR1439238	15A	15A	15A	concordant	concordant	concordant	98.6831
ERR1439239	19A	19A	19A	concordant	concordant	concordant	54.5735
ERR1439240	15A	15A	15A	concordant	concordant	concordant	93.2819
ERR1439241	18C	18C	18C	concordant	concordant	concordant	220.614
ERR1439242	19F	19F	19F	concordant	concordant	concordant	236.63
ERR1439243	19F	19F	19F	concordant	concordant	concordant	282.968
ERR1439244	06C	06C	06C	concordant	concordant	concordant	215.76
ERR1439245	19A	19A	19A	concordant	concordant	concordant	101.18
ERR1439246	18C	18C	18C	concordant	concordant	concordant	83.6223
ERR1439247	23B	23B	23B	concordant	concordant	concordant	137.198
ERR1439248	15A	15A	15A	concordant	concordant	concordant	141.735
ERR1439249	15C	15B/C	15C	concordant	concordant	concordant	100.994
ERR1439250	19A	19A	19A	concordant	concordant	concordant	264.769
ERR1439251	15B	15B	15B	concordant	concordant	concordant	39.1019
ERR1439252	19A	19A	19A	concordant	concordant	concordant	295.218
ERR1439253	23F	23F	23F	concordant	concordant	concordant	217.769
ERR1439254	4	4	4	concordant	concordant	concordant	95.9613
ERR1439255	19A	19A	19A	concordant	concordant	concordant	219.213
ERR1439256	15A	15A	15A	concordant	concordant	concordant	129.579
ERR1439257	15A	15A	15A	concordant	concordant	concordant	88.9694
ERR1439258	15A	15A	15A	concordant	concordant	concordant	137.945
ERR1439259	15C	15B/C	15C	concordant	concordant	concordant	92.9984
ERR1439260	15A	15A	15A	concordant	concordant	concordant	117.45
ERR1439261	23F	23F	23F	concordant	concordant	concordant	147.227
ERR1439262	24B	Serogroup 24	Serogroup 24	concordant	concordant	concordant	209.073
ERR1439263	24B	Serogroup 24	Serogroup 24	concordant	concordant	concordant	238.382
ERR1439264	15A	15A	15A	concordant	concordant	concordant	127.11
ERR1439265	09V	09V	09V	concordant	concordant	concordant	198.024
ERR1439266	19F	19F	19F	concordant	concordant	concordant	270.948
ERR1439267	15A	15A	15A	concordant	concordant	concordant	125.973
ERR1439268	15B	15B	15B	concordant	concordant	concordant	68.9169
ERR1439269	15A	15A	15A	concordant	concordant	concordant	152.324
ERR1439270	15B	15B	15B	concordant	concordant	concordant	98.0792
ERR1439271	15A	15A	15A	concordant	concordant	concordant	104.331
ERR1439272	15A	15A	15A	concordant	concordant	concordant	123.58
ERR1439273	15B	15B	15B	concordant	concordant	concordant	62.8279
ERR1439274	35B	35B	35B	concordant	concordant	concordant	108.902
ERR1439275	10A	10A	10A	concordant	concordant	concordant	267.276
ERR1439276	15A	15A	15A	concordant	concordant	concordant	211.846
ERR1439277	15C	15B/C	15B/15C	concordant	concordant	concordant	108.79
ERR1439278	35B	35B	35B	concordant	concordant	concordant	277.37
ERR1439279	15B	15B	15B	concordant	concordant	concordant	181.501
ERR1439280	28A	28A	28A	concordant	concordant	concordant	157.996
ERR1439281	15A	15A	15A	concordant	concordant	concordant	148.453
ERR1439282	8	8	8	concordant	concordant	concordant	262.653
ERR1439283	15B	15B	15B	concordant	concordant	concordant	210.296
ERR1439284	15A	15A	15A	concordant	concordant	concordant	103.703
ERR1439285	06A	06A	06A	concordant	concordant	concordant	133.572
ERR1439286	15A	15A	15A	concordant	concordant	concordant	133.058
ERR1439287	07C	07C	07C	concordant	concordant	concordant	140.01
ERR1439288	15A	15A	15A	concordant	concordant	concordant	141.373
ERR1439289	15B	15B	15B	concordant	concordant	concordant	92.8034
ERR1439290	4	4	4	concordant	concordant	concordant	144.511
ERR1439291	19A	19A	19A	concordant	concordant	concordant	270.868
ERR1439292	07C	07C	07C	concordant	concordant	concordant	102.131
ERR1439293	15A	15A	15A	concordant	concordant	concordant	154.258
ERR1439294	4	4	4	concordant	concordant	concordant	89.1983
ERR1439295	15B	15B	15B	concordant	concordant	concordant	131.928
ERR1439296	15A	15A	15A	concordant	concordant	concordant	157.136
ERR1439297	15B	15B	15C	concordant	concordant	concordant	37.5697
ERR1439298	18C	18C	18C	concordant	concordant	concordant	133.736
ERR1439299	19F	19F	19F	concordant	concordant	concordant	212.433
ERR1439300	14	14	14	concordant	concordant	concordant	152.319
ERR1439301	15A	15A	15A	concordant	concordant	concordant	147.771
ERR1439302	35B	35B	35B	concordant	concordant	concordant	229.264
ERR1439303	15A	15A	15A	concordant	concordant	concordant	106.716
ERR1439304	15A	15A	15A	concordant	concordant	concordant	123.374
ERR1439305	15A	15A	15A	concordant	concordant	concordant	118.978
ERR1439306	15A	15A	15A	concordant	concordant	concordant	140.831
ERR1439307	35B	35B	35B	concordant	concordant	concordant	123.837
ERR1439308	15B	15B/C	15C	concordant	concordant	concordant	133.52
ERR1439309	15A	15A	15A	concordant	concordant	concordant	130.124
ERR1439310	19F	19F	19F	concordant	concordant	concordant	174.515
ERR1439311	15A	15A	15A	concordant	concordant	concordant	138.551
ERR1439312	15A	15A	15A	concordant	concordant	concordant	125.716
ERR1439313	19F	19F	19F	concordant	concordant	concordant	200.306
ERR1439314	35B	35B	35B	concordant	concordant	concordant	251.689
ERR1439315	35B	35B	35B	concordant	concordant	concordant	144.488
ERR1439316	15B	15B	15B	concordant	concordant	concordant	122.969
ERR1439317	15B	15B	15C	concordant	concordant	concordant	135.431
ERR1439318	15A	15A	15A	concordant	concordant	concordant	114.487
ERR1439319	15A	15A	15A	concordant	concordant	concordant	126.998
ERR1439320	15A	15A	15A	concordant	concordant	concordant	112.044
ERR1439321	11A	11A	11A	concordant	concordant	concordant	252.526
ERR1439322	15A	15A	15A	concordant	concordant	concordant	150.66
ERR1439323	19A	19A	19A	concordant	concordant	concordant	242.537
ERR1439324	15A	15A	15A	concordant	concordant	concordant	131.32
ERR1439325	15A	15A	15A	concordant	concordant	concordant	111.352
ERR1439326	15B/C	15B/C	15C	concordant	concordant	concordant	92.4925
ERR1439327	15A	15A	15A	concordant	concordant	concordant	87.8017
ERR1439328	23F	23F	23F	concordant	concordant	concordant	126.658
ERR1439329	07C	07C	07C	concordant	concordant	concordant	167.173
ERR1439330	NTR	Failed	coverage too low	concordant	discordant	discordant	231.864
ERR1439331	38	Failed	NT	discordant	discordant		255.17
ERR1439332	15A	15A	15A	concordant	concordant	concordant	110.679
ERR1439333	15A	15A	15A	concordant	concordant	concordant	115.558
ERR1439334	12F	12F	12F	concordant	concordant	concordant	236.014
ERR1439335	15A	15A	15A	concordant	concordant	concordant	119.044
ERR1439336	15B	15B	15B	concordant	concordant	concordant	142.348
ERR1439337	15B	15B/C	15C	concordant	concordant	concordant	129.952
ERR1439338	15A	15A	15A	concordant	concordant	concordant	109.676
ERR1439339	15B	15B	15B	concordant	concordant	concordant	104.223
ERR1439340	19A	19A	19A	concordant	concordant	concordant	204.345
ERR1439341	27	27	27	concordant	concordant	concordant	112.077
ERR1439342	15B	15B/C	15C	concordant	concordant	concordant	98.4447
ERR1439343	06B	06B	06B	concordant	concordant	concordant	109.421
ERR1439344	06C	06C	06C	concordant	concordant	concordant	142.669
ERR1439345	23B	23B	23B	concordant	concordant	concordant	114.6
ERR1439346	35B	35B	35B	concordant	concordant	concordant	93.4112
ERR1439347	11A	11A	11A	concordant	concordant	concordant	203.884
ERR1439348	15A	15A	15A	concordant	concordant	concordant	53.1583
ERR1439349	19A	19A	19A	concordant	concordant	concordant	224.293
ERR1439350	3	3	3	concordant	concordant	concordant	222.62
ERR1439351	15B	15B	15B	concordant	concordant	concordant	100.928
ERR1439352	33F	33F	33F	concordant	concordant	concordant	292.341
ERR1439353	15A	15A	15A	concordant	concordant	concordant	54.7716
ERR1439354	15B	15B/C	15C	concordant	concordant	concordant	116.373
ERR1439355	23B	23B1	23B1	concordant	concordant	concordant	111.99
ERR1439356	35B	35B	35B	concordant	concordant	concordant	163.191
ERR1439357	19A	19A	19A	concordant	concordant	concordant	217.797
ERR1439358	23F	23F	23F	concordant	concordant	concordant	113.938
ERR1439359	15A	15A	15A	concordant	concordant	concordant	73.7001
ERR1439360	4	4	4	concordant	concordant	concordant	67.7368
ERR1439361	09V	09V	09V	concordant	concordant	concordant	108.881
ERR1439362	34	34	34	concordant	concordant	concordant	83.5356
ERR1439363	06B	06E(06B)	06B	concordant	concordant	concordant	217.432
ERR1439364	15B	15B/C	15C	concordant	concordant	concordant	111.237
ERR1439365	15A	15A	15A	concordant	concordant	concordant	49.2923
ERR1439366	34	34	34	concordant	concordant	concordant	129.425
ERR1439367	06A	06A	06A	concordant	concordant	concordant	194.093
ERR1439368	15A	15A	15A	concordant	concordant	concordant	51.6352
ERR1439369	15B	15B	15B	concordant	concordant	concordant	81.4463
ERR1439370	15B	15B	15B	concordant	concordant	concordant	89.9559
ERR1439371	19F	19F	19F	concordant	concordant	concordant	288.603
ERR1439372	15B	15B	15B	concordant	concordant	concordant	88.0339
ERR1439373	12F	12F	12F	concordant	concordant	concordant	266.679
ERR1439374	15B	15B	15B	concordant	concordant	concordant	81.4165
ERR1439375	06C	06C	06C	concordant	concordant	concordant	118.671
ERR1439376	31	31	31	concordant	concordant	concordant	176.777
ERR1439377	5	5	5	concordant	concordant	concordant	84.7992
ERR1439378	24F	Serogroup 24	Serogroup 24	concordant	concordant	concordant	262.407
ERR1439379	15A	15A	15A	concordant	concordant	concordant	38.463
ERR1439380	35B	35B	35B	concordant	concordant	concordant	105.52
ERR1439381	15B	15B	15B	concordant	concordant	concordant	134.195
ERR1439382	15A	15A	15A	concordant	concordant	concordant	65.2059
ERR1439383	27	27	27	concordant	concordant	concordant	101.593
ERR1439384	15A	15A	15A	concordant	concordant	concordant	130.228
ERR1439385	13	13	13	concordant	concordant	concordant	99.869
ERR1439386	06B	06E(06B)	06B	concordant	concordant	concordant	121.392
ERR1439387	15B	15B	15B	concordant	concordant	concordant	106.613
ERR1439388	15A	15A	15A	concordant	concordant	concordant	32.8437
ERR1439389	06B	06E(06B)	06B	concordant	concordant	concordant	208.705
ERR1439390	09N	09N	09N	concordant	concordant	concordant	173.625
ERR1439391	4	4	4	concordant	concordant	concordant	68.6702
ERR1439392	15B	15B	15C	concordant	concordant	concordant	105.449
ERR1439393	19F	19F	19F	concordant	concordant	concordant	237.56
ERR1439394	35B	35B	35B	concordant	concordant	concordant	126.195
ERR1439395	15B	15B	15B	concordant	concordant	concordant	105.189
ERR1439396	27	27	27	concordant	concordant	concordant	91.226
ERR1439397	11A	11A	11A	concordant	concordant	concordant	143.661
ERR1439398	15A	15A	15A	concordant	concordant	concordant	79.0113
ERR1439399	15A	15A	15A	concordant	concordant	concordant	144.633
ERR1439400	15A	15A	15A	concordant	concordant	concordant	54.2545
ERR1439401	19A	Failed	NT	discordant	discordant	concordant	280.589
ERR1439402	35B	35B	35B	concordant	concordant	concordant	108.22
ERR1439403	15A	15A	15A	concordant	concordant	concordant	73.0539
ERR1439404	15B	15B	15B	concordant	concordant	concordant	109.896
ERR1439405	33F	33F	33F	concordant	concordant	concordant	106.415
ERR1439406	8	8	8	concordant	concordant	concordant	268.439
ERR1439407	15B	15B/C	15C	concordant	concordant	concordant	120.392
ERR1439408	15B	15B	15B	concordant	concordant	concordant	112.161
ERR1439409	15B	15B/C	15C	concordant	concordant	concordant	103.173
ERR1439410	11A	11A	11A	concordant	concordant	concordant	230.854
ERR1439411	19A	19A	19A	concordant	concordant	concordant	240.485
ERR1439412	15A	15A	15A	concordant	concordant	concordant	79.1818
ERR1439413	35B	35B	35B	concordant	concordant	concordant	106.33
ERR1439414	19A	19A	19A	concordant	concordant	concordant	196.826
ERR1439415	15A	15A	15A	concordant	concordant	concordant	33.8497
ERR1439416	13	13	13	concordant	concordant	concordant	105.19
ERR1439417	15B	15B	15B	concordant	concordant	concordant	111.261
ERR1439418	15B	15B	15B	concordant	concordant	concordant	117.719
ERR1439419	19F	19F	19F	concordant	concordant	concordant	137.5
ERR1439420	15A	15A	15A	concordant	concordant	concordant	86.8321
ERR1439421	15A	15A	15A	concordant	concordant	concordant	122.129
ERR1439422	4	4	4	concordant	concordant	concordant	136.699
ERR1439423	15A	15A	15A	concordant	concordant	concordant	70.8318
ERR1439424	09N	09N	09N	concordant	concordant	concordant	205.865
ERR1439425	19A	19A	19A	concordant	concordant	concordant	348.503
ERR1439426	27	27	27	concordant	concordant	concordant	144.83
ERR1439427	16F	16F	16F	concordant	concordant	concordant	255.305
ERR1439428	27	27	27	concordant	concordant	concordant	188.334
ERR1439429	18C	18C	18C	concordant	concordant	concordant	91.3008
ERR1439430	09V	09V	09V	concordant	concordant	concordant	120.731
ERR1439431	15A	15A	15A	concordant	concordant	concordant	81.3942
ERR1439432	19A	19A	19A	concordant	concordant	concordant	309.535
ERR1439433	34	34	34	concordant	concordant	concordant	95.9688
ERR1439434	19F	19F	19F	concordant	concordant	concordant	195.176
ERR1439435	23A	23A	23A	concordant	concordant	concordant	176.15
ERR1439436	15B	15B	15B	concordant	concordant	concordant	91.6689
ERR1439437	09V	09V	09V	concordant	concordant	concordant	221.645
ERR1439438	15B	15B/C	15C	concordant	concordant	concordant	123.139
ERR1439439	15B	15B	15B	concordant	concordant	concordant	97.429
ERR1439440	15A	Failed	15A	discordant	concordant	discordant	107.788
ERR1439441	14	14	14	concordant	concordant	concordant	97.6266
ERR1439442	15A	15A	15A	concordant	concordant	concordant	117.67
ERR1439443	35B	35B	35B	concordant	concordant	concordant	121.916
ERR1439444	10F	10F	10F	concordant	concordant	concordant	91.5902
ERR1439445	15B	15B/C	15C	concordant	concordant	concordant	81.2142
ERR1439446	4	4	4	concordant	concordant	concordant	106.238
ERR1439447	15A	15A	15A	concordant	concordant	concordant	135.448
ERR1439448	06B	06E(06B)	06B	concordant	concordant	concordant	228.074
ERR1439449	19F	19F	19F	concordant	concordant	concordant	206.546
ERR1439450	09V	09V	09V	concordant	concordant	concordant	253.926
ERR1439451	11A	Failed	11F	discordant	discordant	discordant	229.413
ERR1439452	35B	35B	35B	concordant	concordant	concordant	114.434
ERR1439453	09V	09V	09V	concordant	concordant	concordant	99.2684
ERR1439454	06A	06A	06A	concordant	concordant	concordant	111.496
ERR1439455	4	4	4	concordant	concordant	concordant	76.9578
ERR1439456	12F	12F	12F	concordant	concordant	concordant	86.6447
ERR1439457	23F	23F	23F	concordant	concordant	concordant	109.844
ERR1439458	35B	35B	35B	concordant	concordant	concordant	66.4045
ERR1439459	23F	23F	23F	concordant	concordant	concordant	93.9666
ERR1439460	06B	06B	06B	concordant	concordant	concordant	66.6869
ERR1439461	18A	18A	18A	concordant	concordant	concordant	144.709
ERR1439463	23F	23F	23F	concordant	concordant	concordant	173.628
ERR1439464	23F	23F	23F	concordant	concordant	concordant	98.983
ERR1439465	34	34	34	concordant	concordant	concordant	94.5462
ERR1439466	15A	15A	15A	concordant	concordant	concordant	147.162
ERR1439467	23B	23B	23B	concordant	concordant	concordant	180.894
ERR1439468	15A	15A	15A	concordant	concordant	concordant	67.9318
ERR1439469	15A	15A	15A	concordant	concordant	concordant	131.275
ERR1439470	12F	12F	12F	concordant	concordant	concordant	143.42
ERR1439471	14	14	14	concordant	concordant	concordant	147.101
ERR1439472	24F	Serogroup 24	Serogroup 24	concordant	concordant	concordant	94.8355
ERR1439473	22F	22F	22F	concordant	concordant	concordant	101.2
ERR1439474	8	8	8	concordant	concordant	concordant	111.962
ERR1439475	12F	12F	12F	concordant	concordant	concordant	119.589
ERR1439476	12F	12F	12F	concordant	concordant	concordant	90.2603
ERR1439477	22F	22F	22F	concordant	concordant	concordant	111.227
ERR1439478	22F	22F	22F	concordant	concordant	concordant	116.072
ERR1439479	07F	07F	07F	concordant	concordant	concordant	125.259
ERR1439480	37	37	37	concordant	concordant	concordant	133.078
ERR1439481	8	8	8	concordant	concordant	concordant	117.782
ERR1439482	22F	22F	22F	concordant	concordant	concordant	106.499
ERR1439483	19A	19A	19A	concordant	concordant	concordant	99.8838
ERR1439484	19A	19A	19A	concordant	concordant	concordant	110.273
ERR1439485	8	8	8	concordant	concordant	concordant	105.051
ERR1439486	3	3	3	concordant	concordant	concordant	119.715
ERR1439487	07F	07F	07F	concordant	concordant	concordant	161.336
ERR1439488	15A	15A	15A	concordant	concordant	concordant	123.236
ERR1439489	20	20	20	concordant	concordant	concordant	108.409
ERR1439490	24F	Serogroup 24	Serogroup 24	concordant	concordant	concordant	93.5925
ERR1439491	09N	09N	09N	concordant	concordant	concordant	138.358
ERR1439492	22F	22F	22F	concordant	concordant	concordant	108.114
ERR1439493	22F	22F	22F	concordant	concordant	concordant	171.81
ERR1439494	06C	06C	06C	concordant	concordant	concordant	147.28
ERR1439495	8	8	8	concordant	concordant	concordant	105.446
ERR1439496	8	8	8	concordant	concordant	concordant	127.525
ERR1439497	10A	10A	10A	concordant	concordant	concordant	132.744
ERR1439498	22F	22F	22F	concordant	concordant	concordant	139.374
ERR1439499	35F	35F	35F	concordant	concordant	concordant	215.705
ERR1439500	22F	22F	22F	concordant	concordant	concordant	126.568
ERR1439501	35F	35F	35F	concordant	concordant	concordant	141.736
ERR1439502	3	3	3	concordant	concordant	concordant	111.299
ERR1439503	19A	19A	19A	concordant	concordant	concordant	104.997
ERR1439504	24F	Serogroup 24	Serogroup 24	concordant	concordant	concordant	109.816
ERR1439505	24F	Serogroup 24	Serogroup 24	concordant	concordant	concordant	103.807
ERR1439506	09N	09N	09N	concordant	concordant	concordant	138.172
ERR1439507	24F	Serogroup 24	Serogroup 24	concordant	concordant	concordant	138.028
ERR1439508	12F	12F	12F	concordant	concordant	concordant	143.17
ERR1439509	06C	06C	06C	concordant	concordant	concordant	157.979
ERR1439510	19F	19F	19F	concordant	concordant	concordant	158.176
ERR1439511	3	3	3	concordant	concordant	concordant	138.619
ERR1439512	1	1	1	concordant	concordant	concordant	176.67
ERR1439513	12F	12F	12F	concordant	concordant	concordant	133.15
ERR1439514	24F	Serogroup 24	Serogroup 24	concordant	concordant	concordant	140.922
ERR1439515	8	8	8	concordant	concordant	concordant	167.464
ERR1439516	19F	19F	19F	concordant	concordant	concordant	116.833
ERR1439517	8	8	8	concordant	concordant	concordant	108.49
ERR1439518	19A	19A	19A	concordant	concordant	concordant	130.478
ERR1439519	19F	19F	19F	concordant	concordant	concordant	174.073
ERR1439520	15A	15A	15A	concordant	concordant	concordant	103.923
ERR1439521	1	1	1	concordant	concordant	concordant	140.951
ERR1439522	22F	22F	22F	concordant	concordant	concordant	93.9399
ERR1439523	15A	15A	15A	concordant	concordant	concordant	116.438
ERR1439524	19F	19F	19F	concordant	concordant	concordant	153.096
ERR1439525	11A	11A	11A	concordant	concordant	concordant	166.414
ERR1439526	19A	19A	19A	concordant	concordant	concordant	193.459
ERR1439527	35F	35F	35F	concordant	concordant	concordant	128.117
ERR1439528	22F	22F	22F	concordant	concordant	concordant	115.81
ERR1439529	3	3	3	concordant	concordant	concordant	153.491
ERR1439530	10A	10A	10A	concordant	concordant	concordant	141.906
ERR1439531	22F	22F	22F	concordant	concordant	concordant	195.584
ERR1439532	06C	06C	06C	concordant	concordant	concordant	142.042
ERR1439533	16F	16F	16F	concordant	concordant	concordant	138.944
ERR1439534	8	8	8	concordant	concordant	concordant	151.519
ERR1439535	15A	15A	15A	concordant	concordant	concordant	88.4367
ERR1439536	5	5	5	concordant	concordant	concordant	128.698
ERR1439537	09N	09N	09N	concordant	concordant	concordant	125.789
ERR1439538	11A	11A	11A	concordant	concordant	concordant	82.4808
ERR1439539	14	14	14	concordant	concordant	concordant	158.451
ERR1439540	35F	35F	35F	concordant	concordant	concordant	141.362
ERR1439541	4	4	4	concordant	concordant	concordant	137.512
ERR1439542	35B	35B	35B	concordant	concordant	concordant	78.0747
ERR1439543	8	8	8	concordant	concordant	concordant	88.0758
ERR1439544	13	13	13	concordant	concordant	concordant	182.325
ERR1439545	19A	19A	19A	concordant	concordant	concordant	114.652
ERR1439546	22F	22F	22F	concordant	concordant	concordant	154.669
ERR1439547	24F	Serogroup 24	Serogroup 24	concordant	concordant	concordant	110.778
ERR1439548	09N	09N	09N	concordant	concordant	concordant	175.47
ERR1439549	06B	06B	06B	concordant	concordant	concordant	109.664
ERR1439550	12F	12F	12F	concordant	concordant	concordant	117.21
ERR1439551	15A	15A	15A	concordant	concordant	concordant	68.7955
ERR1439552	15A	15A	15A	concordant	concordant	concordant	82.9106
ERR1439553	14	14	14	concordant	concordant	concordant	120.429
ERR1439554	09V	09V	09V	concordant	concordant	concordant	101.635
ERR1439555	06B	06E(06B)	06B	concordant	concordant	concordant	115.223
ERR1439556	10F	10F	10F	concordant	concordant	concordant	144.279
ERR1439557	15A	15A	15A	concordant	concordant	concordant	82.3116
ERR1439558	15A	15A	15A	concordant	concordant	concordant	151.566
ERR1439559	14	14	14	concordant	concordant	concordant	174.849
ERR1439560	15A	15A	15A	concordant	concordant	concordant	101.397
ERR1439561	5	5	5	concordant	concordant	concordant	187.006
ERR1439562	35B	35B	35B	concordant	concordant	concordant	114.851
ERR1439563	NTR	Failed	NT	concordant	concordant	concordant	136.502
ERR1439564	14	14	14	concordant	concordant	concordant	148.533
ERR1439565	14	14	14	concordant	concordant	concordant	138.006
ERR1439566	37	37	37	concordant	concordant	concordant	147.606
ERR1439567	4	4	4	concordant	concordant	concordant	71.06
ERR1439568	12F	12F	12F	concordant	concordant	concordant	91.5386
ERR1439569	12F	12F	12F	concordant	concordant	concordant	115.437
ERR1439570	12B	12B	12F	concordant	concordant	concordant	219.735
ERR1439571	12B	12B	12F	concordant	concordant	concordant	51.7408
ERR1439572	12B	12B	12F	concordant	concordant	concordant	149.262
ERR1439573	15A	15A	15A	concordant	concordant	concordant	82.0258
ERR1439574	14	14	14	concordant	concordant	concordant	118.123
ERR1439575	23F	23F	23F	concordant	concordant	concordant	87.6507
ERR1439576	09A	09A	09A	concordant	concordant	concordant	203.829
ERR1439577	11B	11B	11B	concordant	concordant	concordant	258.543
ERR1439578	37	37	33A/33F	concordant	discordant	discordant	283.08
ERR1439579	31	31	31	concordant	concordant	concordant	268.226
ERR1439580	35B	35B	35B	concordant	concordant	concordant	211.34
ERR1439581	15B	15B	15B	concordant	concordant	concordant	249.861
ERR1439582	10B	10B	10B	concordant	concordant	concordant	160.726
ERR1439583	12F	12F	12F	concordant	concordant	concordant	88.5399
ERR1439584	09V	09V	09V	concordant	concordant	concordant	78.2413
ERR1439585	12B	12F	12F	concordant	concordant	concordant	118.961
ERR1439586	12B	12F	12F	concordant	concordant	concordant	76.6471
ERR1439587	14	14	14	concordant	concordant	concordant	119.639
ERR1439588	12B	12B	12F	concordant	concordant	concordant	127.069
ERR1439589	4	4	4	concordant	concordant	concordant	84.9931
ERR1439590	06A	06A	06A	concordant	concordant	concordant	164.8
ERR1439591	12B	12B	12F	concordant	concordant	concordant	105.619
ERR1439592	24B	Serogroup 24	Serogroup 24	concordant	concordant	concordant	156.066
ERR1439593	35B	35B	35B	concordant	concordant	concordant	68.1412
ERR1439594	33F	33F	33F	concordant	concordant	concordant	186.102
ERR1439595	10B	10B	10B	concordant	concordant	concordant	124.703
ERR1439596	19A	19A	19A	concordant	concordant	concordant	114.752
ERR1439597	06B	06B	06B	concordant	concordant	concordant	209.117
ERR1439598	27	27	27	concordant	concordant	concordant	192.018
ERR1439599	37	37	37	concordant	concordant	concordant	144.834
ERR1439600	19A	19A	19A	concordant	concordant	concordant	109.801
ERR1439601	10F	10F	10F	concordant	concordant	concordant	274.468
ERR1439602	37	37	37	concordant	concordant	concordant	148.502
ERR1439603	06B	06E(06B)	06B	concordant	concordant	concordant	98.2966
ERR1439604	06A	06A	06A	concordant	concordant	concordant	264.086
ERR1439605	37	37	37	concordant	concordant	concordant	218.353
ERR1439606	14	14	14	concordant	concordant	concordant	103.265
ERR1439607	06B	06E(06B)	06B	concordant	concordant	concordant	88.2463
ERR1439608	37	37	37	concordant	concordant	concordant	114.106
ERR1439609	12F	12F	12F	concordant	concordant	concordant	184.845
ERR1439610	27	27	27	concordant	concordant	concordant	109.525
ERR1439611	18C	18C	18C	concordant	concordant	concordant	178.926
ERR1439612	23F	23F	23F	concordant	concordant	concordant	297.217
ERR1439613	34	34	34	concordant	concordant	concordant	250.766
ERR1439614	14	14	14	concordant	concordant	concordant	131.435
ERR1439615	NTR	Failed	NT	concordant	concordant	concordant	193.234
ERR1439616	25F	25F	25F	concordant	concordant	concordant	131.963
ERR1439617	19A	19A	19A	concordant	concordant	concordant	85.147
ERR1439618	06B	06B	06B	concordant	concordant	concordant	98.9059
ERR1439619	23F	23F	23F	concordant	concordant	concordant	121.61
ERR1439620	27	27	27	concordant	concordant	concordant	179.691
ERR1439621	06A	06A	06A	concordant	concordant	concordant	134.665
ERR1439622	18A	18A	18C	concordant	discordant	discordant	134.316
ERR1439623	14	14	14	concordant	concordant	concordant	218.226
ERR1439624	15A	15A	15A	concordant	concordant	concordant	139
ERR1439625	23B	23B	23B	concordant	concordant	concordant	175.276
ERR1439626	35A	35A	35A	concordant	concordant	concordant	118.414
ERR1439627	06A	06A	06A	concordant	concordant	concordant	224.232
ERR1439628	11A	11A	11A	concordant	concordant	concordant	175.063
ERR1439629	33F	33F	33A/33F	concordant	concordant	concordant	158.872
ERR1439630	5	5	5	concordant	concordant	concordant	158.18
ERR1439631	09V	09V	09V	concordant	concordant	concordant	188.719
ERR1439632	35B	35B	35B	concordant	concordant	concordant	222.314
ERR1439633	19A	19A	19A	concordant	concordant	concordant	125.78
ERR1439634	23A	23A	23A	concordant	concordant	concordant	139.543
ERR1439635	10F	10F	10F	concordant	concordant	concordant	251.973
ERR1439636	23F	23F	23F	concordant	concordant	concordant	218.795
ERR1439637	19A	19A	19A	concordant	concordant	concordant	87.4162
ERR1439638	33B	33B	33B	concordant	concordant	concordant	105.687
ERR1439639	24B	Serogroup 24	Serogroup 24	concordant	concordant	concordant	266.721
ERR1439640	18C	18C	18C	concordant	concordant	concordant	144.061
ERR1439641	35A	35A	35A	concordant	concordant	concordant	123.335
ERR1439642	06B	06E(06B)	06B	concordant	concordant	concordant	243.85
ERR1439643	06A	06A	06A	concordant	concordant	concordant	218.3
ERR1439644	19A	19A	19A	concordant	concordant	concordant	176.353
ERR1439645	19A	19A	19A	concordant	concordant	concordant	175.053
ERR1439646	19A	19A	19A	concordant	concordant	concordant	112.104
ERR1439647	22F	22F	22F	concordant	concordant	concordant	148.076
ERR1439648	19A	19A	19A	concordant	concordant	concordant	49.2397
ERR1439649	19A	19A	19A	concordant	concordant	concordant	118.167
ERR1439650	35B	35B	35B	concordant	concordant	concordant	156.205
ERR1439651	23B	23B1	23B1	concordant	concordant	concordant	126.251
ERR1439652	19A	19A	19A	concordant	concordant	concordant	100.272
ERR1439653	19A	19A	19A	concordant	concordant	concordant	91.115
ERR1439654	23F	23F	23F	concordant	concordant	concordant	177.441
ERR1439655	19A	19A	19A	concordant	concordant	concordant	59.0492
ERR1439656	19A	19A	19A	concordant	concordant	concordant	102.386
ERR1439657	19A	19A	19A	concordant	concordant	concordant	186.276
ERR1439658	14	14	14	concordant	concordant	concordant	195.311
ERR1439659	18C	18C	18C	concordant	concordant	concordant	154.16
ERR1439660	19A	19A	19A	concordant	concordant	concordant	162.129
ERR1439661	18C	18C	18C	concordant	concordant	concordant	140.42
ERR1439662	4	4	4	concordant	concordant	concordant	201.718
ERR1439663	09V	09V	09V	concordant	concordant	concordant	161.502
ERR1439664	19A	19A	19A	concordant	concordant	concordant	105.638
ERR1439665	14	14	14	concordant	concordant	concordant	187.142
ERR1439666	06B	06B	06B	concordant	concordant	concordant	156.789
ERR1439667	19A	19A	19A	concordant	concordant	concordant	188.909
ERR1439668	19A	19A	19A	concordant	concordant	concordant	101.514
ERR1439669	19A	19A	19A	concordant	concordant	concordant	169.764
ERR1439670	19A	19A	19A	concordant	concordant	concordant	221.547
ERR1439671	23F	23F	23F	concordant	concordant	concordant	146.303
ERR1439672	19A	19A	19A	concordant	concordant	concordant	183.878
ERR1439673	06A	06A	06A	concordant	concordant	concordant	155.256
ERR1439674	19A	19A	19A	concordant	concordant	concordant	145.16
ERR1439675	19A	19A	19A	concordant	concordant	concordant	181.813
ERR1439676	09V	09V	09V	concordant	concordant	concordant	180.81
ERR1439677	11A	11A	11A	concordant	concordant	concordant	104.551
ERR1439678	19A	19A	19A	concordant	concordant	concordant	213.181
ERR1439679	14	14	14	concordant	concordant	concordant	183.95
ERR1439680	11A	11A	11A	concordant	concordant	concordant	197.924
ERR1439681	19A	19A	19A	concordant	concordant	concordant	193.403
ERR1439682	09V	09V	09V	concordant	concordant	concordant	167.734
ERR1439683	16F	16F	16F	concordant	concordant	concordant	173.692
ERR1439684	14	14	14	concordant	concordant	concordant	172.805
ERR1439685	09V	09V	09V	concordant	concordant	concordant	180.599
ERR1439686	19A	19A	19A	concordant	concordant	concordant	185.733
ERR1439687	3	3	3	concordant	concordant	concordant	173.666
ERR1439688	19A	19A	19A	concordant	concordant	concordant	119.02
ERR1439689	34	34	34	concordant	concordant	concordant	201.647
ERR1439690	14	14	14	concordant	concordant	concordant	162.377
ERR1439691	23F	23F	23F	concordant	concordant	concordant	195.966
ERR1439692	06A	06A	06A	concordant	concordant	concordant	164.069
ERR1439693	19A	19A	19A	concordant	concordant	concordant	131.202
ERR1439694	06A	06A	06A	concordant	concordant	concordant	182.167
ERR1439695	19A	19A	19A	concordant	concordant	concordant	88.1061
ERR1439696	19A	19A	19A	concordant	concordant	concordant	137.826
ERR1439697	19A	19A	19A	concordant	concordant	concordant	160.968
ERR1439698	14	14	14	concordant	concordant	concordant	178.174
ERR1439699	19A	19A	19A	concordant	concordant	concordant	162.532
ERR1439700	37	37	37	concordant	concordant	concordant	168.019
ERR1439701	15B	15B	15B	concordant	concordant	concordant	156.856
ERR1439702	19A	19A	19A	concordant	concordant	concordant	197.072
ERR1439703	19A	19A	19A	concordant	concordant	concordant	123.174
ERR1439704	4	4	4	concordant	concordant	concordant	178.835
ERR1439705	4	4	4	concordant	concordant	concordant	177.628
ERR1439706	09V	09V	09V	concordant	concordant	concordant	206.401
ERR1439707	19A	19A	19A	concordant	concordant	concordant	107.077
ERR1439708	23F	23F	23F	concordant	concordant	concordant	145.562
ERR1439709	19A	19A	19A	concordant	concordant	concordant	133.637
ERR1439710	09V	09V	09V	concordant	concordant	concordant	155.025
ERR1439711	09V	09V	09V	concordant	concordant	concordant	233.293
ERR1439712	34	34	34	concordant	concordant	concordant	178.342
ERR1439713	06A	06A	06A	concordant	concordant	concordant	172.778
ERR1439714	34	34	34	concordant	concordant	concordant	171.031
ERR1439715	19A	19A	19A	concordant	concordant	concordant	94.86
ERR1439716	18C	18C	18C	concordant	concordant	concordant	166.47
ERR1439717	18C	18C	18C	concordant	concordant	concordant	188.38
ERR1439718	06B	06E(06B)	06B	concordant	concordant	concordant	151.815
ERR1439719	4	4	4	concordant	concordant	concordant	157.387
ERR1439720	19A	19A	19A	concordant	concordant	concordant	129.271
ERR1439721	18C	18C	18C	concordant	concordant	concordant	147.569
ERR1439722	19A	19A	19A	concordant	concordant	concordant	194.226
ERR1439723	19A	19A	19A	concordant	concordant	concordant	166.264
ERR1439724	15B/C	15B	15B	concordant	concordant	concordant	177.006
ERR1439725	14	14	14	concordant	concordant	concordant	186.179
ERR1439726	13	13	13	concordant	concordant	concordant	203.914
ERR1439727	5	5	5	concordant	concordant	concordant	155.723
ERR1439728	19A	19A	19A	concordant	concordant	concordant	161.044
ERR1439729	19A	19A	19A	concordant	concordant	concordant	151.895
ERR1439730	19A	19A	19A	concordant	concordant	concordant	194.02
ERR1439731	19A	19A	19A	concordant	concordant	concordant	195.381
ERR1439732	4	4	4	concordant	concordant	concordant	176.702
ERR1439733	37	37	37	concordant	concordant	concordant	158.308
ERR1439734	19A	19A	19A	concordant	concordant	concordant	172.811
ERR1439735	19A	19A	19A	concordant	concordant	concordant	218.972
ERR1439736	34	34	34	concordant	concordant	concordant	174.087
ERR1439737	19A	19A	19A	concordant	concordant	concordant	194.503
ERR1439738	1	1	1	concordant	concordant	concordant	172.819
ERR1439739	06A	06A	06A	concordant	concordant	concordant	143.921
ERR1439740	34	34	34	concordant	concordant	concordant	147.664
ERR1439741	1	1	1	concordant	concordant	concordant	184.148
ERR1439742	19A	19A	19A	concordant	concordant	concordant	170.826
ERR1439743	1	1	1	concordant	concordant	concordant	208.139
ERR1439744	22A	22A	22A	concordant	concordant	concordant	181.774
ERR1439745	14	14	14	concordant	concordant	concordant	206.913
ERR1439746	19A	19A	19A	concordant	concordant	concordant	183.731
ERR1439747	1	1	1	concordant	concordant	concordant	190.672
ERR1439748	06B	06E(06B)	06B	concordant	concordant	concordant	187.659
ERR1439749	06B	06E(06B)	06B	concordant	concordant	concordant	190.308
ERR1439750	35A	35A	35A	concordant	concordant	concordant	189.302
ERR1439751	1	1	1	concordant	concordant	concordant	195.97
ERR1439752	1	1	1	concordant	concordant	concordant	201.951
ERR1439753	19A	19A	19A	concordant	concordant	concordant	185.938
ERR1439754	1	1	1	concordant	concordant	concordant	171.946
ERR1439755	23F	23F	23F	concordant	concordant	concordant	112.794
ERR1439756	19A	19A	19A	concordant	concordant	concordant	176.974
ERR1439757	1	1	1	concordant	concordant	concordant	164.426
ERR1439758	06B	06B	06B	concordant	concordant	concordant	154.419
ERR1439759	19A	19A	19A	concordant	concordant	concordant	210.114
ERR1439760	1	1	1	concordant	concordant	concordant	164.754
ERR1439761	18C	18C	18C	concordant	concordant	concordant	167.434
ERR1439762	06A	06A	06A	concordant	concordant	concordant	145.881
ERR1439763	4	4	4	concordant	concordant	concordant	129.793
ERR1439764	07C	07C	07C	concordant	concordant	concordant	114.811
ERR1439765	1	1	1	concordant	concordant	concordant	196.56
ERR1439766	18C	18C	18C	concordant	concordant	concordant	139.372
ERR1439767	18C	18C	18C	concordant	concordant	concordant	138.341
ERR1439768	06A	06A	06A	concordant	concordant	concordant	156.612
ERR1439769	19A	19A	19A	concordant	concordant	concordant	187.529
ERR1439770	09V	09V	09V	concordant	concordant	concordant	162.342
ERR1439771	19A	19A	19A	concordant	concordant	concordant	161.291
ERR1439772	06B	06B	06B	concordant	concordant	concordant	161.086
ERR1439773	4	4	4	concordant	concordant	concordant	126.591
ERR1439774	06B	06B	06B	concordant	concordant	concordant	130.288
ERR1439775	19A	19A	19A	concordant	concordant	concordant	195.088
ERR1439776	21	21	21	concordant	concordant	concordant	185.316
ERR1439777	09N	09N	09N	concordant	concordant	concordant	175
ERR1439778	3	3	3	concordant	concordant	concordant	171.584
ERR1439779	16F	16F	16F	concordant	concordant	concordant	198.848
ERR1439780	23B	23B	23B	concordant	concordant	concordant	168.489
ERR1439781	07F	07F	07F	concordant	concordant	concordant	185.86
ERR1439782	07C	07C	07C	concordant	concordant	concordant	198.951
ERR1439783	5	5	5	concordant	concordant	concordant	158.429
ERR1439784	19A	19A	19A	concordant	concordant	concordant	202.177
ERR1439785	06A	06A	06A	concordant	concordant	concordant	153.021
ERR1439786	09V	09V	09V	concordant	concordant	concordant	146.83
ERR1439787	06A	06A	06A	concordant	concordant	concordant	145.091
ERR1439788	4	4	4	concordant	concordant	concordant	71.3656
ERR1439789	06B	06E(06B)	06B	concordant	concordant	concordant	160.224
ERR1439790	35B	35B	35B	concordant	concordant	concordant	144.569
ERR1439791	14	14	14	concordant	concordant	concordant	165.706
ERR1439792	1	1	1	concordant	concordant	concordant	164.804
ERR1439793	1	1	1	concordant	concordant	concordant	146.871
ERR1439794	12F	12F	12F	concordant	concordant	concordant	135.211
ERR1439795	1	1	1	concordant	concordant	concordant	191.569
ERR1439796	19F	19F	19F	concordant	concordant	concordant	156.302
ERR1439797	06B	06B	06B	concordant	concordant	concordant	156.465
ERR1439798	18C	18C	18C	concordant	concordant	concordant	171.684
ERR1439799	1	1	1	concordant	concordant	concordant	156.472
ERR1439800	06A	06A	06A	concordant	concordant	concordant	148.38
ERR1439801	10F	10F	10F	concordant	concordant	concordant	129.596
ERR1439802	1	1	1	concordant	concordant	concordant	181.195
ERR1439803	35B	35B	35B	concordant	concordant	concordant	148.277
ERR1439804	5	5	5	concordant	concordant	concordant	58.775
ERR1439805	07C	07C	07C	concordant	concordant	concordant	232.109
ERR1439806	35F	35F	35F	concordant	concordant	concordant	159.151
ERR1439807	23A	23A	23A	concordant	concordant	concordant	119.689
ERR1439808	09N	09N	09N	concordant	concordant	concordant	134.602
ERR1439809	23B	23B1	23B1	concordant	concordant	concordant	241.653
ERR1439810	4	4	4	concordant	concordant	concordant	170.932
ERR1439811	4	4	4	concordant	concordant	concordant	163.856
ERR1439812	17F	17F	17F	concordant	concordant	concordant	176.012
ERR1439813	09V	09V	09V	concordant	concordant	concordant	161.597
ERR1439814	4	4	4	concordant	concordant	concordant	147.412
ERR1439815	4	4	4	concordant	concordant	concordant	101.843
ERR1439816	4	4	4	concordant	concordant	concordant	127.626
ERR1439817	09V	09V	09V	concordant	concordant	concordant	191.646
ERR1439818	17F	17F	17F	concordant	concordant	concordant	138.412
ERR1439819	17F	17F	17F	concordant	concordant	concordant	115.898
ERR1439820	17F	17F	17F	concordant	concordant	concordant	144.324
ERR1439821	34	34	34	concordant	concordant	concordant	120.244
ERR1439822	17F	17F	17F	concordant	concordant	concordant	143.222
ERR1439823	37	37	33A/33F	concordant	discordant	discordant	127.863
ERR1439824	23F	23F	23F	concordant	concordant	concordant	105.131
ERR1439825	10F	10F	10F	concordant	concordant	concordant	194.851
ERR1439826	1	1	1	concordant	concordant	concordant	171.525
ERR1439827	06A	06E(06A)	06A	concordant	concordant	concordant	165.826
ERR1439828	06A	06A	06A	concordant	concordant	concordant	133.233
ERR1439829	1	1	1	concordant	concordant	concordant	130.277
ERR1439830	1	1	1	concordant	concordant	concordant	164.844
ERR1439831	06B	06B	06B	concordant	concordant	concordant	134.196
ERR1439832	4	4	4	concordant	concordant	concordant	97.5994
ERR1439833	23B	23B1	23B1	concordant	concordant	concordant	156.367
ERR1439834	23B	23B1	23B1	concordant	concordant	concordant	173.22
ERR1439835	5	5	5	concordant	concordant	concordant	142.327
ERR1439836	4	4	4	concordant	concordant	concordant	176.147
ERR1439837	4	4	4	concordant	concordant	concordant	105.463
ERR1439838	4	4	4	concordant	concordant	concordant	114.045
ERR1439839	4	4	4	concordant	concordant	concordant	130.813
ERR1439840	4	4	4	concordant	concordant	concordant	246.628
ERR1439841	07C	07C	07C	concordant	concordant	concordant	117.628
ERR1439842	06A	06A	06A	concordant	concordant	concordant	180.005
ERR1439843	06A	06A	06A	concordant	concordant	concordant	135.42
ERR1439844	19A	19A	19A	concordant	concordant	concordant	144.659
ERR1439845	10F	10F	10F	concordant	concordant	concordant	130.409
ERR1439846	1	1	1	concordant	concordant	concordant	162.285
ERR1439847	14	14	14	concordant	concordant	concordant	146.542
ERR1439848	10B	10B	10B	concordant	concordant	concordant	196.518
ERR1439849	17F	17F	17F	concordant	concordant	concordant	177.321
ERR1439850	1	1	1	concordant	concordant	concordant	150.978
ERR1439851	23F	23F	23F	concordant	concordant	concordant	153.073
ERR1439852	20	20	20	concordant	concordant	concordant	153.913
ERR1439853	14	14	14	concordant	concordant	concordant	157.086
ERR1439854	17F	17F	17F	concordant	concordant	concordant	132.026
ERR1439855	18C	18C	18C	concordant	concordant	concordant	117.324
ERR1439856	35C	42	42	discordant	discordant	concordant	147.07
ERR1439857	06B	06E(06B)	06B	concordant	concordant	concordant	180.729
ERR1439858	20	20	20	concordant	concordant	concordant	133.422
ERR1439859	09V	09V	09V	concordant	concordant	concordant	67.3005
ERR1439860	23B	23B1	23B1	concordant	concordant	concordant	132.611
ERR1439861	06B	06E(06B)	06B	concordant	concordant	concordant	142.785
ERR1439862	15B/C	15B/C	15C	concordant	concordant	concordant	207.026
ERR1439863	07F	07F	07F	concordant	concordant	concordant	191.124
ERR1439864	16F	16F	16F	concordant	concordant	concordant	187.267
ERR1439865	07F	07F	07F	concordant	concordant	concordant	174.55
ERR1439866	19A	19A	19A	concordant	concordant	concordant	244.394
ERR1439867	17F	17F	17F	concordant	concordant	concordant	108.044
ERR1439868	35A	35B	35B	discordant	discordant	concordant	104.703
ERR1439869	17F	17F	17F	concordant	concordant	concordant	142.85
ERR1439870	23F	23F	23F	concordant	concordant	concordant	153.449
ERR1439871	1	1	1	concordant	concordant	concordant	146.099
ERR1439872	37	37	37	concordant	concordant	concordant	48.7395
ERR1439873	22F	22F	22F	concordant	concordant	concordant	177.456
ERR1439874	1	1	1	concordant	concordant	concordant	173.986
ERR1439875	20	20	20	concordant	concordant	concordant	174.951
ERR1439876	17F	17F	17F	concordant	concordant	concordant	118.768
ERR1439877	1	1	1	concordant	concordant	concordant	117.092
ERR1439878	5	5	5	concordant	concordant	concordant	78.9478
ERR1439879	17F	17F	17F	concordant	concordant	concordant	101.968
ERR1439880	10B	10B	10B	concordant	concordant	concordant	154.918
ERR1439881	20	20	20	concordant	concordant	concordant	119.964
ERR1439882	34	34	34	concordant	concordant	concordant	108.289
ERR1439883	17F	17F	17F	concordant	concordant	concordant	128.991
ERR1439884	17F	17F	17F	concordant	concordant	concordant	174.843
ERR1439885	13	13	13	concordant	concordant	concordant	112.451
ERR1439886	20	20	20	concordant	concordant	concordant	100.674
ERR1439887	06B	06E(06B)	06B	concordant	concordant	concordant	99.3834
ERR1439888	19A	19A	19A	concordant	concordant	concordant	190.32
ERR1439889	19A	19A	19A	concordant	concordant	concordant	186.003
ERR1439890	10F	Failed	35B	discordant	discordant	discordant	143.579
ERR1439891	06A	06A	06A	concordant	concordant	concordant	139.282
ERR1439892	8	8	8	concordant	concordant	concordant	160.283
ERR1439893	23B	23B1	23B1	concordant	concordant	concordant	172.632
ERR1439894	09N	09N	09N	concordant	concordant	concordant	181.809
ERR1439895	19A	19A	19A	concordant	concordant	concordant	185.294
ERR1439896	10A	10A	10A	concordant	concordant	concordant	178.113
ERR1439897	8	8	8	concordant	concordant	concordant	266.706
ERR1439898	16F	16F	16F	concordant	concordant	concordant	143.973
ERR1439899	38	38	38	concordant	concordant	concordant	123.09
ERR1439900	8	8	8	concordant	concordant	concordant	147.146
ERR1439901	12F	12F	12F	concordant	concordant	concordant	150.432
ERR1439902	38	38	38	concordant	concordant	concordant	131.535
ERR1439903	22F	22F	22F	concordant	concordant	concordant	146.267
ERR1439904	8	8	8	concordant	concordant	concordant	127.43
ERR1439905	3	3	3	concordant	concordant	concordant	138.797
ERR1439906	09N	09N	09N	concordant	concordant	concordant	128.727
ERR1439907	12F	12F	12F	concordant	concordant	concordant	144.137
ERR1439908	37	37	37	concordant	concordant	concordant	152.905
ERR1439909	8	8	8	concordant	concordant	concordant	153.282
ERR1439910	35B	35B	35B	concordant	concordant	concordant	159.159
ERR1439911	10A	10A	10A	concordant	concordant	concordant	153.17
ERR1439912	8	8	8	concordant	concordant	concordant	158.246
ERR1439913	24F	Serogroup 24	Serogroup 24	concordant	concordant	concordant	150.76
ERR1439914	3	3	3	concordant	concordant	concordant	186.067
ERR1439915	8	8	8	concordant	concordant	concordant	144.234
ERR1439916	12F	12F	12F	concordant	concordant	concordant	129.522
ERR1439917	3	3	3	concordant	concordant	concordant	143.484
ERR1439918	09N	09N	09N	concordant	concordant	concordant	168.432
ERR1439919	07F	07F	07F	concordant	concordant	concordant	114.958
ERR1439920	8	8	8	concordant	concordant	concordant	114.282
ERR1439921	8	8	8	concordant	concordant	concordant	145.485
ERR1439922	09N	09N	09N	concordant	concordant	concordant	141.297
ERR1439923	33F	33F	33F	concordant	concordant	concordant	129.072
ERR1439924	22F	22F	22F	concordant	concordant	concordant	145.4
ERR1439925	15A	15A	15A	concordant	concordant	concordant	76.13
ERR1439926	12F	12F	12F	concordant	concordant	concordant	135.124
ERR1439927	33F	33F	33F	concordant	concordant	concordant	184.696
ERR1439928	8	8	8	concordant	concordant	concordant	90.3668
ERR1439929	12B	12B	12F	concordant	concordant	concordant	92.4319
ERR1439930	16F	16F	16F	concordant	concordant	concordant	110.036
ERR1439931	8	8	8	concordant	concordant	concordant	127.546
ERR1439932	38	38	38	concordant	concordant	concordant	95.3348
ERR1439933	8	8	8	concordant	concordant	concordant	82.8843
ERR1439934	3	3	3	concordant	concordant	concordant	145.091
ERR1439935	10A	10A	10A	concordant	concordant	concordant	96.6524
ERR1439936	8	8	8	concordant	concordant	concordant	93.5025
ERR1439937	22F	22F	22F	concordant	concordant	concordant	132.112
ERR1439938	8	8	8	concordant	concordant	concordant	164.201
ERR1439939	3	3	3	concordant	concordant	concordant	132.147
ERR1439940	24F	Serogroup 24	Serogroup 24	concordant	concordant	concordant	103.146
ERR1439941	23B	23B	23B	concordant	concordant	concordant	98.8609
ERR1439942	10A	10A	10A	concordant	concordant	concordant	111.178
ERR1439943	16F	16F	16F	concordant	concordant	concordant	136.116
ERR1439944	38	38	38	concordant	concordant	concordant	117.834
ERR1439945	15A	15A	15A	concordant	concordant	concordant	132.526
ERR1439946	06C	06C	06C	concordant	concordant	concordant	107.166
ERR1439947	22F	22F	22F	concordant	concordant	concordant	132.409
ERR1439948	3	3	3	concordant	concordant	concordant	162.757
ERR1439949	24F	Serogroup 24	24A	concordant	discordant	discordant	118.575
ERR1439950	15B/C	15B	15B	concordant	concordant	concordant	106.971
ERR1439951	11A	11A	11A	concordant	concordant	concordant	136.253
ERR1439952	12F	12F	12F	concordant	concordant	concordant	131.091
ERR1439953	3	3	3	concordant	concordant	concordant	139.74
ERR1439954	16F	16F	16F	concordant	concordant	concordant	110.266
ERR1439955	23A	23A	23A	concordant	concordant	concordant	119.751
ERR1439956	15A	15A	15A	concordant	concordant	concordant	103.025
ERR1439957	15A	15A	15A	concordant	concordant	concordant	188.642
ERR1439958	23B	23B	23B	concordant	concordant	concordant	166.731
ERR1439959	15A	15A	15A	concordant	concordant	concordant	105.982
ERR1439960	15A	15A	15A	concordant	concordant	concordant	138.02
ERR1439961	1	1	1	concordant	concordant	concordant	144.858
ERR1439962	3	3	3	concordant	concordant	concordant	176.701
ERR1439963	06C	06C	06C	concordant	concordant	concordant	164.145
ERR1439964	19A	19A	19A	concordant	concordant	concordant	158.239
ERR1439965	06C	06C	06C	concordant	concordant	concordant	137.553
ERR1439966	11A	Failed	11A	discordant	concordant	discordant	113.205
ERR1439967	23B	23B1	23B1	concordant	concordant	concordant	101.5
ERR1439968	8	8	8	concordant	concordant	concordant	120.107
ERR1439969	16F	16F	16F	concordant	concordant	concordant	103.7
ERR1439970	15A	15A	15A	concordant	concordant	concordant	112.16
ERR1439971	19A	19A	19A	concordant	concordant	concordant	121.137
ERR1439972	15A	15A	15A	concordant	concordant	concordant	143.495
ERR1439973	23A	23A	23A	concordant	concordant	concordant	111.827
ERR1439974	07F	07F	07F	concordant	concordant	concordant	131.737
ERR1439975	8	8	8	concordant	concordant	concordant	118.36
ERR1439976	19A	19A	19A	concordant	concordant	concordant	143.999
ERR1439977	09V	09V	09L	concordant	discordant	discordant	129.515
ERR1439978	12F	12F	12F	concordant	concordant	concordant	125.003
ERR1439979	33F	33F	33F	concordant	concordant	concordant	92.7303
ERR1439980	8	8	8	concordant	concordant	concordant	137.136
ERR1439981	12F	12F	12F	concordant	concordant	concordant	111.385
ERR1439982	23A	23A	23A	concordant	concordant	concordant	109.669
ERR1439983	15B/C	15B	15B	concordant	concordant	concordant	163.453
ERR1439984	19A	19A	19A	concordant	concordant	concordant	98.2342
ERR1439985	07F	07F	07F	concordant	concordant	concordant	129.76
ERR1439986	19A	19A	19A	concordant	concordant	concordant	124.106
ERR1439987	3	3	3	concordant	concordant	concordant	111.684
ERR1439988	07F	07F	07F	concordant	concordant	concordant	137.414
ERR1439989	24F	Serogroup 24	Serogroup 24	concordant	concordant	concordant	140.272
ERR1439990	3	3	3	concordant	concordant	concordant	97.8743
ERR1439991	16F	16F	16F	concordant	concordant	concordant	121.988
ERR1439992	11A	11A	11A	concordant	concordant	concordant	109.167
ERR1439993	15A	15A	15A	concordant	concordant	concordant	116.938
ERR1439994	35F	35F	35F	concordant	concordant	concordant	134.019
ERR1439995	19A	19A	19A	concordant	concordant	concordant	121.039
ERR1439996	8	8	8	concordant	concordant	concordant	106.651
ERR1439997	12B	12B	12F	concordant	concordant	concordant	144.774
ERR1439998	35B	35B	35B	concordant	concordant	concordant	148.404
ERR1439999	20	20	20	concordant	concordant	concordant	113.863
ERR1440000	15A	15A	15A	concordant	concordant	concordant	109.431
ERR1440001	12F	12F	12F	concordant	concordant	concordant	133.873
ERR1440002	19A	19A	19A	concordant	concordant	concordant	121.128
ERR1440003	8	8	8	concordant	concordant	concordant	113.656
ERR1440004	12F	12F	12F	concordant	concordant	concordant	112.047
ERR1440005	15A	15A	15A	concordant	concordant	concordant	127.78
ERR1440006	19A	19A	19A	concordant	concordant	concordant	172.661
ERR1440007	15A	15A	15A	concordant	concordant	concordant	123.177
ERR1440008	15A	15A	15A	concordant	concordant	concordant	179.004
ERR1440009	15A	15A	15A	concordant	concordant	concordant	130.534
ERR1440010	19F	19F	19F	concordant	concordant	concordant	132.022
ERR1440011	23A	23A	23A	concordant	concordant	concordant	127.842
ERR1440012	19F	19F	19F	concordant	concordant	concordant	127.379
ERR1440013	09N	09N	09N	concordant	concordant	concordant	107.735
ERR1440014	19A	19A	19A	concordant	concordant	concordant	127.043
ERR1440015	07F	07F	07F	concordant	concordant	concordant	140.601
ERR1440016	8	8	8	concordant	concordant	concordant	132.682
ERR1440017	15A	15A	15A	concordant	concordant	concordant	142.181
ERR1440018	15B/C	15B	15B	concordant	concordant	concordant	169.739
ERR1440019	21	21	21	concordant	concordant	concordant	136.724
ERR1440020	06C	06C	06C	concordant	concordant	concordant	106.098
ERR1440021	8	8	8	concordant	concordant	concordant	232.144
ERR1440022	8	8	8	concordant	concordant	concordant	98.4856
ERR1440023	3	3	3	concordant	concordant	concordant	162.83
ERR1440024	23A	23A	23A	concordant	concordant	concordant	95.0431
ERR1440025	8	8	8	concordant	concordant	concordant	112.564
ERR1440026	09N	09N	09N	concordant	concordant	concordant	119.259
ERR1440027	20	20	20	concordant	concordant	concordant	116.446
ERR1440028	15A	15A	15A	concordant	concordant	concordant	155.314
ERR1440029	17F	17F	17F	concordant	concordant	concordant	123.007
ERR1440030	19A	19A	19A	concordant	concordant	concordant	99.3987
ERR1440031	34	34	34	concordant	concordant	concordant	139.786
ERR1440032	22F	22F	22F	concordant	concordant	concordant	198.54
ERR1440033	15A	15A	15A	concordant	concordant	concordant	222.599
ERR1440034	09V	09V	09V	concordant	concordant	concordant	126.598
ERR1440035	12F	12F	12F	concordant	concordant	concordant	112.595
ERR1440036	35F	35F	35F	concordant	concordant	concordant	104.424
ERR1440037	8	8	8	concordant	concordant	concordant	119.406
ERR1440038	3	3	3	concordant	concordant	concordant	200.79
ERR1440039	23A	23A	23A	concordant	concordant	concordant	145.966
ERR1440040	3	3	3	concordant	concordant	concordant	192.584
ERR1440041	8	8	8	concordant	concordant	concordant	60.951
ERR1440042	33F	33F	33F	concordant	concordant	concordant	133.992
ERR1440043	8	8	8	concordant	concordant	concordant	220.527
ERR1440044	8	8	8	concordant	concordant	concordant	118.363
ERR1440045	38	38	38	concordant	concordant	concordant	195.09
ERR1440046	19F	19F	19F	concordant	concordant	concordant	199.175
ERR1440047	31	31	31	concordant	concordant	concordant	139.221
ERR1440048	12F	12F	12F	concordant	concordant	concordant	174.622
ERR1440049	19A	19A	19A	concordant	concordant	concordant	161.958
ERR1440050	35B	35B	35B	concordant	concordant	concordant	129.69
ERR1440051	19F	19F	19F	concordant	concordant	concordant	140.064
ERR1440052	12F	12F	12F	concordant	concordant	concordant	130.368
ERR1440053	22F	22F	22F	concordant	concordant	concordant	212.603
ERR1440054	11A	11A	11A	concordant	concordant	concordant	149.771
ERR1440055	11A	11A	11A	concordant	concordant	concordant	195.978
ERR1440056	22F	22F	22F	concordant	concordant	concordant	226.647
ERR1440057	8	8	8	concordant	concordant	concordant	69.0592
ERR1440058	19F	19F	19F	concordant	concordant	concordant	195.336
ERR1440059	07F	07F	07F	concordant	concordant	concordant	124.91
ERR1440060	06C	06C	06C	concordant	concordant	concordant	129.776
ERR1440061	12F	12F	12F	concordant	concordant	concordant	148.092
ERR1440062	22F	22F	22F	concordant	concordant	concordant	124.308
ERR1440063	19A	19A	19A	concordant	concordant	concordant	86.5273
ERR1440064	20	20	20	concordant	concordant	concordant	130.29
ERR1440065	8	8	8	concordant	concordant	concordant	141.29
ERR1440066	33F	33F	33F	concordant	concordant	concordant	127.563
ERR1440067	8	8	8	concordant	concordant	concordant	131.038
ERR1440068	23B	23B	23B	concordant	concordant	concordant	155.257
ERR1440069	23B	23B	23B	concordant	concordant	concordant	135.332
ERR1440070	12F	12F	12F	concordant	concordant	concordant	133.548
ERR1440071	19A	19A	19A	concordant	concordant	concordant	140.033
ERR1440072	12F	12B	12F	concordant	concordant	concordant	0
ERR1440073	3	3	3	concordant	concordant	concordant	158.45
ERR1440074	35F	35F	35F	concordant	concordant	concordant	118.844
ERR1440075	07F	07F	07F	concordant	concordant	concordant	153.583
ERR1440076	22F	22F	22F	concordant	concordant	concordant	153.502
ERR1440077	22F	22F	22F	concordant	concordant	concordant	139.476
ERR1440078	NTR	8	8	discordant	discordant	concordant	157.644
ERR1440079	09N	09N	09N	concordant	concordant	concordant	134.358
ERR1440080	11A	11A	11A	concordant	concordant	concordant	123.191
ERR1440081	16F	16F	16F	concordant	concordant	concordant	121.204
ERR1440082	19A	19A	19A	concordant	concordant	concordant	93.5036
ERR1440083	8	8	8	concordant	concordant	concordant	115.276
ERR1440084	06C	06C	06C	concordant	concordant	concordant	140.48
ERR1440085	09N	09N	09N	concordant	concordant	concordant	139.012
ERR1440086	8	8	8	concordant	concordant	concordant	85.5097
ERR1440087	15A	15A	15A	concordant	concordant	concordant	152.444
ERR1440088	19A	19A	19A	concordant	concordant	concordant	145.241
ERR1440089	8	8	8	concordant	concordant	concordant	131.432
ERR1440090	23B	23B	23B	concordant	concordant	concordant	117.547
ERR1440091	23B	23B	23B	concordant	concordant	concordant	123.098
ERR1440092	15A	15A	15A	concordant	concordant	concordant	219.334
ERR1440093	20	20	20	concordant	concordant	concordant	111.29
ERR1440094	8	8	8	concordant	concordant	concordant	124.453
ERR1440095	07B	07B	07B	concordant	concordant	concordant	137.598
ERR1440096	27	27	27	concordant	concordant	concordant	161.647
ERR1440097	07F	07F	07F	concordant	concordant	concordant	116.359
ERR1440098	23A	23A	23A	concordant	concordant	concordant	91.3212
ERR1440099	8	8	8	concordant	concordant	concordant	69.0428
ERR1440100	8	8	8	concordant	concordant	concordant	91.3196
ERR1440101	3	3	3	concordant	concordant	concordant	144.838
ERR1440102	09N	09N	09N	concordant	concordant	concordant	112.154
ERR1440103	33F	33F	33F	concordant	concordant	concordant	108.091
ERR1440104	16F	16F	16F	concordant	concordant	concordant	106.764
ERR1440105	09N	09N	09N	concordant	concordant	concordant	154.7
ERR1440106	19A	19A	19A	concordant	concordant	concordant	121.233
ERR1440107	3	3	3	concordant	concordant	concordant	100.846
ERR1440108	22F	22F	22F	concordant	concordant	concordant	134.309
ERR1440109	17F	17F	17F	concordant	concordant	concordant	149.685
ERR1440110	07F	07F	07F	concordant	concordant	concordant	151.033
ERR1440111	3	3	3	concordant	concordant	concordant	121.153
ERR1440112	35B	35B	35B	concordant	concordant	concordant	117.357
ERR1440113	22F	22F	22F	concordant	concordant	concordant	141.247
ERR1440114	21	21	21	concordant	concordant	concordant	120.855
ERR1440115	NTR	Failed	NT	concordant	concordant	concordant	144.003
ERR1440116	09N	09N	09N	concordant	concordant	concordant	111.126
ERR1440117	3	3	3	concordant	concordant	concordant	123.153
ERR1440118	NTR	Failed	NT	concordant	concordant	concordant	159.059
ERR1440119	8	8	8	concordant	concordant	concordant	229.62
ERR1440120	22F	22F	22F	concordant	concordant	concordant	121.464
ERR1440121	28A	28A	28A	concordant	concordant	concordant	175.359
ERR1440122	3	3	3	concordant	concordant	concordant	149.579
ERR1440123	06C	06C	06C	concordant	concordant	concordant	140.807
ERR1440124	07F	07F	07F	concordant	concordant	concordant	109.461
ERR1440125	23F	Failed	23B	discordant	discordant	discordant	132.718
ERR1440126	12F	12F	12F	concordant	concordant	concordant	105.452
ERR1440127	15A	15A	15A	concordant	concordant	concordant	126.223
ERR1440128	22F	22F	22F	concordant	concordant	concordant	112.75
ERR1440129	09N	09N	09N	concordant	concordant	concordant	123.168
ERR1440130	33F	33F	33F	concordant	concordant	concordant	119.905
ERR1440131	8	8	8	concordant	concordant	concordant	140.359
ERR1440132	22F	22F	22F	concordant	concordant	concordant	102.12
ERR1440133	23B	23B	23B	concordant	concordant	concordant	109.425
ERR1440134	23B	23B1	23B1	concordant	concordant	concordant	136.542
ERR1440135	11A	11A	11A	concordant	concordant	concordant	101.714
ERR1440136	33F	33F	33F	concordant	concordant	concordant	136.166
ERR1440137	22F	22F	22F	concordant	concordant	concordant	106.295
ERR1440138	11A	11A	11A	concordant	concordant	concordant	101.984
ERR1440139	8	8	8	concordant	concordant	concordant	117.152
ERR1440140	16F	16F	16F	concordant	concordant	concordant	134.978
ERR1440141	23A	23A	23A	concordant	concordant	concordant	100.075
ERR1440142	8	8	8	concordant	concordant	concordant	123.384
ERR1440143	15A	15A	15A	concordant	concordant	concordant	127.207
ERR1440144	3	3	3	concordant	concordant	concordant	99.4768
ERR1440145	23B	23B	23B	concordant	concordant	concordant	95.0897
ERR1440146	23B	23B1	23B1	concordant	concordant	concordant	117.531
ERR1440147	15A	15A	15A	concordant	concordant	concordant	115.689
ERR1440148	15A	15A	15A	concordant	concordant	concordant	484.853
ERR1440149	35B	35B	35B	concordant	concordant	concordant	99.3997
ERR1440150	10A	10A	10A	concordant	concordant	concordant	136.705
ERR1440151	19F	19F	19F	concordant	concordant	concordant	109.584
ERR1440152	19F	19F	19F	concordant	concordant	concordant	95.0351
ERR1440153	33F	33F	33F	concordant	concordant	concordant	138.033
ERR1440154	15A	15A	15A	concordant	concordant	concordant	94.1612
ERR1440155	3	3	3	concordant	concordant	concordant	91.4869
ERR1440156	15A	15A	15A	concordant	concordant	concordant	127.984
ERR1440157	06C	06C	06C	concordant	concordant	concordant	116.339
ERR1440158	19A	19A	19A	concordant	concordant	concordant	151.785
ERR1440159	12F	12F	12F	concordant	concordant	concordant	155.454
ERR1440160	8	8	8	concordant	concordant	concordant	131.68
ERR1440161	33F	33F	33F	concordant	concordant	concordant	93.8312
ERR1440162	8	8	8	concordant	concordant	concordant	92.6667
ERR1440163	23B	23B1	23B1	concordant	concordant	concordant	138.727
ERR1440164	8	8	8	concordant	concordant	concordant	137.44
ERR1440165	23A	23A	23A	concordant	concordant	concordant	118.68
ERR1440166	22F	22F	22F	concordant	concordant	concordant	143.185
ERR1440167	33F	33F	33F	concordant	concordant	concordant	97.4626
ERR1440168	09N	09N	09N	concordant	concordant	concordant	135.56
ERR1440169	15A	15A	15A	concordant	concordant	concordant	103.505
ERR1440170	22F	22F	22F	concordant	concordant	concordant	113.98
ERR1440171	8	8	8	concordant	concordant	concordant	131.766
ERR1440172	24F	Serogroup 24	Serogroup 24	concordant	concordant	concordant	117.049
ERR1440173	24F	Serogroup 24	Serogroup 24	concordant	concordant	concordant	131.341
ERR1440174	15A	15A	15A	concordant	concordant	concordant	132.011
ERR1440175	19A	19A	19A	concordant	concordant	concordant	156.273
ERR1440176	22F	22F	22F	concordant	concordant	concordant	124.654
ERR1440177	31	31	31	concordant	concordant	concordant	152.488
ERR1440178	09N	09N	09N	concordant	concordant	concordant	156.767
ERR1440179	10A	10A	10A	concordant	concordant	concordant	133.248
ERR1440180	8	8	8	concordant	concordant	concordant	105.394
ERR1440181	8	8	8	concordant	concordant	concordant	128.697
ERR1440182	16F	16F	16F	concordant	concordant	concordant	143.869
ERR1440183	09N	09N	09N	concordant	concordant	concordant	169.534
ERR1440184	22F	22F	22F	concordant	concordant	concordant	153.891
ERR1440185	15A	15A	15A	concordant	concordant	concordant	171.589
ERR1440186	38	38	38	concordant	concordant	concordant	150.397
ERR1440187	22F	22F	22F	concordant	concordant	concordant	162.131
ERR1440188	8	8	8	concordant	concordant	concordant	144.805
ERR1440189	31	31	31	concordant	concordant	concordant	133.85
ERR1440190	15A	15A	15A	concordant	concordant	concordant	142.655
ERR1440191	37	37	37	concordant	concordant	concordant	135.899
ERR1440192	12B	12B	12F	concordant	concordant	concordant	144.45
ERR1440193	23F	23F	23F	concordant	concordant	concordant	166.637
ERR1440194	4	4	4	concordant	concordant	concordant	121.792
ERR1440195	06B	06B	06B	concordant	concordant	concordant	144.14
ERR1440196	13	13	13	concordant	concordant	concordant	117.015
ERR1440197	21	21	21	concordant	concordant	concordant	136.348
ERR1440198	20	20	20	concordant	concordant	concordant	114.564
ERR1440199	8	8	8	concordant	concordant	concordant	145.088
ERR1440200	14	14	14	concordant	concordant	concordant	125.466
ERR1440201	24B	Serogroup 24	Serogroup 24	concordant	concordant	concordant	113.542
ERR1440202	20	20	20	concordant	concordant	concordant	150.11
ERR1440203	4	4	4	concordant	concordant	concordant	114.023
ERR1440204	06C	06C	06C	concordant	concordant	concordant	126.123
ERR1440205	06B	06B	06B	concordant	concordant	concordant	124.193
ERR1440206	20	20	20	concordant	concordant	concordant	126.304
ERR1440207	17F	17F	17F	concordant	concordant	concordant	117.649
ERR1440208	17F	17F	17F	concordant	concordant	concordant	72.5571
ERR1440209	09V	09V	09V	concordant	concordant	concordant	146.569
ERR1440210	21	21	21	concordant	concordant	concordant	140.341
ERR1440211	1	1	1	concordant	concordant	concordant	127.924
ERR1440212	19A	19A	19A	concordant	concordant	concordant	169.295
ERR1440213	20	20	20	concordant	concordant	concordant	115.376
ERR1440214	34	34	34	concordant	concordant	concordant	100.806
ERR1440215	20	20	20	concordant	concordant	concordant	101.459
ERR1440216	20	20	20	concordant	concordant	concordant	102.677
ERR1440217	17F	17F	17F	concordant	concordant	concordant	116.313
ERR1440218	20	20	20	concordant	concordant	concordant	117.77
ERR1440219	10B	10B	10B	concordant	concordant	concordant	154.865
ERR1440220	15A	15A	15A	concordant	concordant	concordant	198.796
ERR1440221	06C	06C	06C	concordant	concordant	concordant	136.434
ERR1440222	09V	09V	09V	concordant	concordant	concordant	158.608
ERR1440223	23F	23F	23F	concordant	concordant	concordant	204.436
ERR1440224	24F	Serogroup 24	Serogroup 24	concordant	concordant	concordant	201.676
ERR1440225	17F	17F	17F	concordant	concordant	concordant	166.305
ERR1440226	07F	07F	07F	concordant	concordant	concordant	130.129
ERR1440227	21	21	21	concordant	concordant	concordant	111.339
ERR1440228	07F	07F	07F	concordant	concordant	concordant	143.092
ERR1440229	1	1	1	concordant	concordant	concordant	143.186
ERR1440230	12F	12F	12F	concordant	concordant	concordant	197.576
ERR1440231	10B	10B	10B	concordant	concordant	concordant	142.975
ERR1440232	07A	Mixed: ['07A', '07F']	07A	concordant	concordant	concordant	141.04
ERR1440233	28A	28A	28A	concordant	concordant	concordant	163.392
ERR1440234	20	20	20	concordant	concordant	concordant	118.697
ERR1440235	27	27	27	concordant	concordant	concordant	156.058
ERR1440236	12F	12F	12F	concordant	concordant	concordant	194.877
ERR1440237	3	3	3	concordant	concordant	concordant	206.723
ERR1440238	10A	10A	10A	concordant	concordant	concordant	210.816
ERR1440239	07F	07F	07F	concordant	concordant	concordant	173.417
ERR1440240	12F	12F	12F	concordant	concordant	concordant	191.885
ERR1440241	8	8	8	concordant	concordant	concordant	182.087
ERR1440242	8	8	8	concordant	concordant	concordant	173.713
ERR1440243	09N	09N	09N	concordant	concordant	concordant	224.943
ERR1440244	4	4	4	concordant	concordant	concordant	135.579
ERR1440245	18C	18C	18C	concordant	concordant	concordant	141.188
ERR1440246	09V	09V	09V	concordant	concordant	concordant	151.336
ERR1440247	14	14	14	concordant	concordant	concordant	178.709
ERR1440248	20	20	20	concordant	concordant	concordant	126.307
ERR1440249	14	14	14	concordant	concordant	concordant	177.204
ERR1440250	06A	06A	06A	concordant	concordant	concordant	135.394
ERR1440251	1	1	1	concordant	concordant	concordant	126.909
ERR1440252	14	14	14	concordant	concordant	concordant	113.087
ERR1440253	4	4	4	concordant	concordant	concordant	170.969
ERR1440254	1	1	1	concordant	concordant	concordant	120.764
ERR1440255	12F	12F	12F	concordant	concordant	concordant	180.695
ERR1440256	06A	06A	06A	concordant	concordant	concordant	118.657
ERR1440257	15B/C	15B/C	15C	concordant	concordant	concordant	162.927
ERR1440258	15B/C	15B	15B	concordant	concordant	concordant	126.394
ERR1440259	22F	22F	22F	concordant	concordant	concordant	142.917
ERR1440260	09N	09N	09N	concordant	concordant	concordant	122.684
ERR1440261	09N	09N	09N	concordant	concordant	concordant	175.615
ERR1440262	07F	07F	07F	concordant	concordant	concordant	142.945
ERR1440263	10A	10A	10A	concordant	concordant	concordant	164.515
ERR1440264	8	8	8	concordant	concordant	concordant	148.274
ERR1440265	12F	12F	12F	concordant	concordant	concordant	158.451
ERR1440266	3	3	3	concordant	concordant	concordant	184.273
ERR1440267	8	8	8	concordant	concordant	concordant	156.734
ERR1440268	06A	06A	06A	concordant	concordant	concordant	166.945
ERR1440269	8	8	8	concordant	concordant	concordant	212.92
ERR1440270	12F	12F	12F	concordant	concordant	concordant	239.166
ERR1440271	31	31	31	concordant	concordant	concordant	193.527
ERR1440272	8	8	8	concordant	concordant	concordant	179.593
ERR1440273	8	8	8	concordant	concordant	concordant	170.112
ERR1440274	10F	10F	10F	concordant	concordant	concordant	128.101
ERR1440275	09L	09L	09L	concordant	concordant	concordant	144.163
ERR1440276	07B	07B	07B	concordant	concordant	concordant	166.911
ERR1440277	10A	10A	10A	concordant	concordant	concordant	163.715
ERR1440278	19A	19A	19A	concordant	concordant	concordant	175.565
ERR1440279	33F	33F	33F	concordant	concordant	concordant	150.386
ERR1440280	20	20	20	concordant	concordant	concordant	95.3608
ERR1440281	1	1	1	concordant	concordant	concordant	137.266
ERR1440282	17F	17F	17F	concordant	concordant	concordant	138.859
ERR1440283	34	34	34	concordant	concordant	concordant	127.649
ERR1440284	21	21	21	concordant	concordant	concordant	127.849
ERR1440285	22F	22F	22F	concordant	concordant	concordant	154.902
ERR1440286	35F	35F	35F	concordant	concordant	concordant	145.544
ERR1440287	35F	35F	35F	concordant	concordant	concordant	190.362
ERR1440288	31	31	31	concordant	concordant	concordant	175.792
ERR1440289	8	8	8	concordant	concordant	concordant	146.691
ERR1440290	8	8	8	concordant	concordant	concordant	192.11
ERR1440291	8	8	8	concordant	concordant	concordant	191.145
ERR1440292	33F	33F	33F	concordant	concordant	concordant	197.132
ERR1440293	24F	Serogroup 24	Serogroup 24	concordant	concordant	concordant	160.053
ERR1440294	09V	09V	09V	concordant	concordant	concordant	172.559
ERR1440295	09V	09V	09V	concordant	concordant	concordant	164.46
ERR1440296	3	3	3	concordant	concordant	concordant	192.401
ERR1440297	33F	33F	33F	concordant	concordant	concordant	153.446
ERR1440298	06A	06A	06A	concordant	concordant	concordant	161.909
ERR1440299	12F	12F	12F	concordant	concordant	concordant	164.244
ERR1440300	18C	18C	18C	concordant	concordant	concordant	142.131
ERR1440301	15A	15A	15A	concordant	concordant	concordant	138.776
ERR1440302	22F	22F	22F	concordant	concordant	concordant	160.45
ERR1440303	09V	09V	09V	concordant	concordant	concordant	123.156
ERR1440304	07F	07F	07F	concordant	concordant	concordant	148.224
ERR1440305	09V	09V	09V	concordant	concordant	concordant	92.3917
ERR1440306	06B	06E(06B)	06B	concordant	concordant	concordant	108.803
ERR1440307	34	34	34	concordant	concordant	concordant	128.073
ERR1440308	14	14	14	concordant	concordant	concordant	197.166
ERR1440309	09V	09V	09V	concordant	concordant	concordant	168.133
ERR1440310	20	20	20	concordant	concordant	concordant	126.802
ERR1440311	20	20	20	concordant	concordant	concordant	140.906
ERR1440312	4	4	4	concordant	concordant	concordant	98.0247
ERR1440313	Serogroup 24	Serogroup 24	24B	concordant	concordant	concordant	143.862
ERR1440314	06B	06E(06B)	06B	concordant	concordant	concordant	160.278
ERR1440315	27	27	27	concordant	concordant	concordant	191.458
ERR1440316	20	20	20	concordant	concordant	concordant	195.193
ERR1440317	17F	17F	17F	concordant	concordant	concordant	153.846
ERR1440318	20	20	20	concordant	concordant	concordant	184.395
ERR1440319	06B	06B	06B	concordant	concordant	concordant	147.883
ERR1440320	31	31	31	concordant	concordant	concordant	125.049
ERR1440321	20	20	20	concordant	concordant	concordant	128.152
ERR1440322	21	21	21	concordant	concordant	concordant	115.217
ERR1440323	38	38	38	concordant	concordant	concordant	195.158
ERR1440324	38	38	38	concordant	concordant	concordant	154.856
ERR1440325	17F	17F	17F	concordant	concordant	concordant	132.137
ERR1440326	17F	17F	17F	concordant	concordant	concordant	139.32
ERR1440327	20	20	20	concordant	concordant	concordant	129.313
ERR1440328	17F	17F	17F	concordant	concordant	concordant	195.721
ERR1440329	21	21	21	concordant	concordant	concordant	144.03
ERR1440330	17F	17F	17F	concordant	concordant	concordant	137.555
ERR1440331	21	21	21	concordant	concordant	concordant	117.536
ERR1440332	06A	06A	06A	concordant	concordant	concordant	169.646
ERR1440333	29	29	29	concordant	concordant	concordant	130.95
ERR1440334	31	31	31	concordant	concordant	concordant	161.367
ERR1440335	31	31	31	concordant	concordant	concordant	194.668
ERR1440336	18A	18A	18A	concordant	concordant	concordant	118.648
ERR1440337	17F	17F	17F	concordant	concordant	concordant	214.776
ERR1440338	34	34	34	concordant	concordant	concordant	166.503
ERR1440339	21	21	21	concordant	concordant	concordant	108.662
ERR1440340	23F	23F	23F	concordant	concordant	concordant	153.6
ERR1440341	06B	06E(06B)	06B	concordant	concordant	concordant	240.005
ERR1440342	38	38	38	concordant	concordant	concordant	199.65
ERR1440343	4	4	4	concordant	concordant	concordant	127.431
ERR1440344	20	20	20	concordant	concordant	concordant	129.356
ERR1440345	31	31	31	concordant	concordant	concordant	115.304
ERR1440346	17F	17F	17F	concordant	concordant	concordant	78.7539
ERR1440347	19F	19F	19F	concordant	concordant	concordant	139.799
ERR1440348	31	31	31	concordant	concordant	concordant	148.59
ERR1440349	38	38	38	concordant	concordant	concordant	170.239
ERR1440350	21	21	21	concordant	concordant	concordant	235.125
ERR1440351	19F	19F	19F	concordant	concordant	concordant	199.411
ERR1440352	12A	Failed	12A	discordant	concordant	discordant	162.925
ERR1440353	NTR	Failed	NT	concordant	concordant	concordant	279.441
ERR1440354	38	38	38	concordant	concordant	concordant	177.179
ERR1440355	31	31	31	concordant	concordant	concordant	141.643
ERR1440356	17F	17F	17F	concordant	concordant	concordant	120.589
ERR1440357	Serogroup 24	Serogroup 24	24B	concordant	concordant	concordant	191.747
ERR1440358	27	27	27	concordant	concordant	concordant	175.751
ERR1440359	19A	19A	19A	concordant	concordant	concordant	149.234
ERR1440360	09V	09V	09V	concordant	concordant	concordant	189.07
ERR1440361	19F	19F	19F	concordant	concordant	concordant	158.785
ERR1440362	17F	17F	17F	concordant	concordant	concordant	157.61
ERR1440363	18C	18C	18C	concordant	concordant	concordant	129.494
ERR1440364	09V	09V	09V	concordant	concordant	concordant	166.461
ERR1440365	20	20	20	concordant	concordant	concordant	109.933
ERR1440366	13	13	13	concordant	concordant	concordant	151.359
ERR1440367	35F	35F	35F	concordant	concordant	concordant	145.122
ERR1440368	20	20	20	concordant	concordant	concordant	192.874
ERR1440369	10F	10F	10F	concordant	concordant	concordant	191.16
ERR1440370	1	1	1	concordant	concordant	concordant	197.861
ERR1440371	20	20	20	concordant	concordant	concordant	139.238
ERR1440372	31	31	31	concordant	concordant	concordant	167.472
ERR1440373	10A	10A	10A	concordant	concordant	concordant	197.396
ERR1440374	35A	35A	35A	concordant	concordant	concordant	129.718
ERR1440375	10A	10A	10A	concordant	concordant	concordant	142.963
ERR1440376	20	20	20	concordant	concordant	concordant	181.219
ERR1440377	1	1	1	concordant	concordant	concordant	158.057
ERR1440378	18C	18C	18C	concordant	concordant	concordant	91.5991
ERR1440379	07C	07C	07C	concordant	concordant	concordant	189.872
ERR1440380	35F	35F	35F	concordant	concordant	concordant	134.657
ERR1440381	17F	17F	17F	concordant	concordant	concordant	164.471
ERR1440382	23F	23F	23F	concordant	concordant	concordant	140.198
ERR1440383	21	21	21	concordant	concordant	concordant	185.575
ERR1440384	21	21	21	concordant	concordant	concordant	167.285
ERR1440385	35F	35F	35F	concordant	concordant	concordant	209.23
ERR1440386	09V	09V	09V	concordant	concordant	concordant	198.508
ERR1440387	17F	17F	17F	concordant	concordant	concordant	144.971
ERR1440388	10A	10A	10A	concordant	concordant	concordant	91.6759
ERR1440389	19F	19F	19F	concordant	concordant	concordant	150.696
ERR1440390	11A	11A	11A	concordant	concordant	concordant	150.563
ERR1440391	23F	Failed	23B	discordant	discordant	discordant	165.193
ERR1440392	31	31	31	concordant	concordant	concordant	152.373
ERR1440393	09V	09V	09V	concordant	concordant	concordant	141.183
ERR1440394	11A	11A	11A	concordant	concordant	concordant	113.521
ERR1440395	10A	10A	10A	concordant	concordant	concordant	190.495
ERR1440396	31	31	31	concordant	concordant	concordant	169.961
ERR1440397	31	31	31	concordant	concordant	concordant	121.063
ERR1440398	10A	10A	10A	concordant	concordant	concordant	131.732
ERR1440399	11A	11A	11A	concordant	concordant	concordant	130.201
ERR1440400	10A	10A	10A	concordant	concordant	concordant	145.239
ERR1440401	11A	11A	11A	concordant	concordant	concordant	156.853
ERR1440402	10A	10A	10A	concordant	concordant	concordant	127.429
ERR1440403	20	20	20	concordant	concordant	concordant	190.661
ERR1440404	35F	35F	35F	concordant	concordant	concordant	181.8
ERR1440405	35F	35F	35F	concordant	concordant	concordant	86.783
ERR1440406	35B	35B	35B	concordant	concordant	concordant	88.0365
ERR1440407	20	20	20	concordant	concordant	concordant	106.723
ERR1440408	10A	10A	10A	concordant	concordant	concordant	77.7901
ERR1440409	10A	10A	10A	concordant	concordant	concordant	66.0316
ERR1440410	31	31	31	concordant	concordant	concordant	113.885
ERR1440411	23A	23A	23A	concordant	concordant	concordant	114.278
ERR1440412	23A	23A	23A	concordant	concordant	concordant	114.158
ERR1440413	35F	35F	35F	concordant	concordant	concordant	147.266
ERR1440414	06B	06B	06B	concordant	concordant	concordant	146.625
ERR1440415	10A	10A	10A	concordant	concordant	concordant	128.522
ERR1440416	17F	17F	17F	concordant	concordant	concordant	140.413
ERR1440417	23F	23F	23F	concordant	concordant	concordant	153.25
ERR1440418	35B	35B	35B	concordant	concordant	concordant	185.68
ERR1440419	20	20	20	concordant	concordant	concordant	127.602
ERR1440420	23A	23A	23A	concordant	concordant	concordant	156.624
ERR1440421	10A	10A	10A	concordant	concordant	concordant	116.029
ERR1440422	10F	10F	10F	concordant	concordant	concordant	171.298
ERR1440423	10A	10A	10A	concordant	concordant	concordant	162.392
ERR1440424	10A	10A	10A	concordant	concordant	concordant	140.607
ERR1440425	06A	06E(06A)	06A	concordant	concordant	concordant	133.713
ERR1440426	11A	11A	11A	concordant	concordant	concordant	101.075
ERR1440427	38	38	38	concordant	concordant	concordant	123.517
ERR1440428	11A	11A	11A	concordant	concordant	concordant	123.919
ERR1440429	10A	10A	10A	concordant	concordant	concordant	124.239
ERR1440430	17F	17F	17F	concordant	concordant	concordant	143.154
ERR1440431	10A	10A	10A	concordant	concordant	concordant	161.429
ERR1440432	14	14	14	concordant	concordant	concordant	154.656
ERR1440433	23B	23B	23B	concordant	concordant	concordant	157.783
ERR1440434	11A	11A	11A	concordant	concordant	concordant	120.29
ERR1440435	23B	23B1	23B1	concordant	concordant	concordant	147.901
ERR1440436	17F	17F	17F	concordant	concordant	concordant	140.015
ERR1440437	07F	07F	07F	concordant	concordant	concordant	141.11
ERR1440438	11A	11A	11A	concordant	concordant	concordant	231.283
ERR1440439	34	34	34	concordant	concordant	concordant	158.968
ERR1440440	38	38	38	concordant	concordant	concordant	174.014
ERR1440441	35B	35B	35B	concordant	concordant	concordant	201.164
ERR1440442	38	Failed	38	discordant	concordant	discordant	173.512
ERR1440443	11A	11A	11A	concordant	concordant	concordant	147.117
ERR1440444	23A	23A	23A	concordant	concordant	concordant	115.155
ERR1440445	31	31	31	concordant	concordant	concordant	159.403
ERR1440446	33F	33F	33F	concordant	concordant	concordant	131.95
ERR1440447	19F	19F	19F	concordant	concordant	concordant	136.931
ERR1440448	33F	33F	33F	concordant	concordant	concordant	121.813
ERR1440449	18A	18A	18A	concordant	concordant	concordant	154.05
ERR1440450	31	31	31	concordant	concordant	concordant	144.943
ERR1440451	21	21	21	concordant	concordant	concordant	128.649
ERR1440452	10A	10A	10A	concordant	concordant	concordant	140.648
ERR1440453	16F	16F	16F	concordant	concordant	concordant	125.504
ERR1440454	10A	10A	10A	concordant	concordant	concordant	113.523
ERR1440455	10A	10A	10A	concordant	concordant	concordant	142.893
ERR1440456	10A	10A	10A	concordant	concordant	concordant	127.302
ERR1440457	Serogroup 24	Serogroup 24	24B	concordant	concordant	concordant	256.253
ERR1440458	38	38	38	concordant	concordant	concordant	123.135
ERR1440459	16F	16F	16F	concordant	concordant	concordant	126.382
ERR1440460	11A	11A	11A	concordant	concordant	concordant	112.748
ERR1440461	33F	33F	33A/33F	concordant	concordant	concordant	138.519
ERR1440462	23A	23A	23A	concordant	concordant	concordant	119.258
ERR1440463	10A	10A	10A	concordant	concordant	concordant	205.043
ERR1440464	38	38	38	concordant	concordant	concordant	151.953
ERR1440465	38	38	38	concordant	concordant	concordant	138.539
ERR1440466	10A	10A	10A	concordant	concordant	concordant	126.526
ERR1440467	33F	33F	33F	concordant	concordant	concordant	138.358
ERR1440468	33F	33F	33F	concordant	concordant	concordant	149.73
ERR1440469	4	4	4	concordant	concordant	concordant	140.682
ERR1440470	20	20	20	concordant	concordant	concordant	88.465
ERR1440471	27	27	27	concordant	concordant	concordant	115.587
ERR1440472	11A	11A	11A	concordant	concordant	concordant	114.325
ERR1440473	35F	35F	35F	concordant	concordant	concordant	133.162
ERR1440474	31	31	31	concordant	concordant	concordant	94.2233
ERR1440475	20	20	20	concordant	concordant	concordant	113.201
ERR1440476	33F	33F	33F	concordant	concordant	concordant	108.67
ERR1440477	20	20	20	concordant	concordant	concordant	131.808
ERR1440478	17F	17F	17F	concordant	concordant	concordant	148.427
ERR1440479	33F	33F	33F	concordant	concordant	concordant	122.09
ERR1440480	21	21	21	concordant	concordant	concordant	155.674
ERR1440481	33F	33F	33F	concordant	concordant	concordant	121.314
ERR1440482	23A	23A	23A	concordant	concordant	concordant	100.06
ERR1440483	10A	10A	10A	concordant	concordant	concordant	107.928
ERR1440484	1	1	1	concordant	concordant	concordant	141.123
ERR1440485	11A	11A	11A	concordant	concordant	concordant	104.329
ERR1440486	11A	11A	11A	concordant	concordant	concordant	115.769
ERR1440487	33F	33F	33F	concordant	concordant	concordant	105.8
ERR1440488	16F	16F	16F	concordant	concordant	concordant	128.578
ERR1440489	17F	17F	17F	concordant	concordant	concordant	125.738
ERR1440490	17F	17F	17F	concordant	concordant	concordant	129.314
ERR1440491	23A	23A	23A	concordant	concordant	concordant	137.292
ERR1440492	16F	16F	16F	concordant	concordant	concordant	105.635
ERR1440493	23A	23A	23A	concordant	concordant	concordant	75.6331
ERR1440494	16F	16F	16F	concordant	concordant	concordant	153.49
ERR1440495	23A	23A	23A	concordant	concordant	concordant	113.811
ERR1440496	38	38	38	concordant	concordant	concordant	146.755
ERR1440497	07F	07F	07F	concordant	concordant	concordant	114.679
ERR1440498	23F	23F	23F	concordant	concordant	concordant	132.658
ERR1440499	11A	11A	11A	concordant	concordant	concordant	132.375
ERR1440500	35B	35B	35B	concordant	concordant	concordant	146.511
ERR1440501	07F	07F	07F	concordant	concordant	concordant	161.479
ERR1440502	07F	07F	07F	concordant	concordant	concordant	170.711
ERR1440503	18A	18A	18A	concordant	concordant	concordant	84.7501
ERR1440504	35F	35F	35F	concordant	concordant	concordant	111.795
ERR1440505	07F	07F	07F	concordant	concordant	concordant	149.778
ERR1440506	35F	35F	35F	concordant	concordant	concordant	140.463
ERR1440507	38	38	38	concordant	concordant	concordant	129.343
ERR1440508	31	31	31	concordant	concordant	concordant	85.0266
ERR1440509	16F	16F	16F	concordant	concordant	concordant	114.604
ERR1440510	33F	33F	33F	concordant	concordant	concordant	104.096
ERR1440511	17F	17F	17F	concordant	concordant	concordant	114.991
ERR1440512	10A	10A	10A	concordant	concordant	concordant	86.3769
ERR1440513	23A	23A	23A	concordant	concordant	concordant	126.994
ERR1440514	16F	16F	16F	concordant	concordant	concordant	126.699
ERR1440515	17F	17F	17F	concordant	concordant	concordant	127.795
ERR1440516	33F	33F	33A/33F	concordant	concordant	concordant	115.738
ERR1440517	11A	11A	11A	concordant	concordant	concordant	138.815
ERR1440518	10A	10A	10A	concordant	concordant	concordant	223.247
ERR1440519	16F	16F	16F	concordant	concordant	concordant	194.518
ERR1440520	07F	07F	07F	concordant	concordant	concordant	128.555
ERR1440521	11A	11A	11A	concordant	concordant	concordant	202.165
ERR1440522	24F	Serogroup 24	Serogroup 24	concordant	concordant	concordant	117.009
ERR1440523	33F	33F	33F	concordant	concordant	concordant	169.476
ERR1440524	24F	Serogroup 24	Serogroup 24	concordant	concordant	concordant	222.455
ERR1440525	33F	33F	33F	concordant	concordant	concordant	180.329
ERR1440526	24F	Serogroup 24	Serogroup 24	concordant	concordant	concordant	218.537
ERR1440527	11A	11A	11A	concordant	concordant	concordant	128.264
ERR1440528	NTR	35A	35A	discordant	discordant	concordant	177.473
ERR1440529	33F	33F	33A/33F	concordant	concordant	concordant	195.913
ERR1440530	3	3	3	concordant	concordant	concordant	187.903
ERR1440531	3	3	3	concordant	concordant	concordant	134.01
ERR1440532	24F	Serogroup 24	Serogroup 24	concordant	concordant	concordant	193.392
ERR1440533	33F	33F	33F	concordant	concordant	concordant	189.908
ERR1440534	07F	07F	07F	concordant	concordant	concordant	97.4359
ERR1440535	4	4	4	concordant	concordant	concordant	112.834
ERR1440536	11A	11A	11A	concordant	concordant	concordant	102.029
ERR1440537	33F	33F	33F	concordant	concordant	concordant	81.6671
ERR1440538	07F	07F	07F	concordant	concordant	concordant	163.139
ERR1440539	19F	19F	19F	concordant	concordant	concordant	150.449
ERR1440540	3	3	3	concordant	concordant	concordant	209.879
ERR1440541	11A	11A	11A	concordant	concordant	concordant	160.234
ERR1440542	09N	09N	09N	concordant	concordant	concordant	305.804
ERR1440543	09N	09N	09N	concordant	concordant	concordant	161.894
ERR1440544	10A	10A	10A	concordant	concordant	concordant	123.611
ERR1440545	8	8	8	concordant	concordant	concordant	116.006
ERR1440546	35B	35B	35B	concordant	concordant	concordant	167.544
ERR1440547	09N	09N	09N	concordant	concordant	concordant	179.425
ERR1440548	11A	11A	11A	concordant	concordant	concordant	67.049
ERR1440549	09N	09N	09N	concordant	concordant	concordant	248.332
ERR1440550	10A	10A	10A	concordant	concordant	concordant	213.718
ERR1440551	3	3	3	concordant	concordant	concordant	199.77
ERR1440552	33F	33F	33F	concordant	concordant	concordant	139.927
ERR1440553	12F	12F	12F	concordant	concordant	concordant	117.631
ERR1440554	10A	10A	10A	concordant	concordant	concordant	193.635
ERR1440555	33F	33F	33F	concordant	concordant	concordant	182.634
ERR1440556	12F	12B	12F	concordant	concordant	concordant	137.883
ERR1440557	12F	12B	12F	concordant	concordant	concordant	173.597
ERR1440558	10A	10A	10A	concordant	concordant	concordant	136.739
ERR1440559	33F	33F	33F	concordant	concordant	concordant	161.292
ERR1440560	12F	12F	12F	concordant	concordant	concordant	171.182
ERR1440561	09N	09N	09N	concordant	concordant	concordant	186.456
ERR1440562	35B	35B	35B	concordant	concordant	concordant	116.975
ERR1440563	07F	07F	07F	concordant	concordant	concordant	165.374
ERR1440564	11A	11A	11A	concordant	concordant	concordant	176.181
ERR1440565	35F	35F	35F	concordant	concordant	concordant	117.028
ERR1440566	19F	19F	19F	concordant	concordant	concordant	130.433
ERR1440567	09N	09N	09N	concordant	concordant	concordant	169.549
ERR1440568	09N	09N	09N	concordant	concordant	concordant	193.413
ERR1440569	33F	33F	33F	concordant	concordant	concordant	169.265
ERR1440570	20	20	20	concordant	concordant	concordant	190.037
ERR1440571	3	3	3	concordant	concordant	concordant	154.438
ERR1440572	23A	23A	23A	concordant	concordant	concordant	120.765
ERR1440573	16F	16F	16F	concordant	concordant	concordant	165.829
ERR1440574	12F	12F	12F	concordant	concordant	concordant	139.265
ERR1440575	24F	Serogroup 24	Serogroup 24	concordant	concordant	concordant	199.784
ERR1440576	35B	35B	35B	concordant	concordant	concordant	137.399
ERR1440577	12F	12F	12F	concordant	concordant	concordant	119.364
ERR1440578	06B	06E(06B)	06B	concordant	concordant	concordant	204.225
ERR1440579	33F	33F	33F	concordant	concordant	concordant	189.798
ERR1440580	1	1	1	concordant	concordant	concordant	134.781
ERR1440581	3	3	3	concordant	concordant	concordant	189.96
ERR1440582	09N	09N	09N	concordant	concordant	concordant	178.68
ERR1440583	3	3	3	concordant	concordant	concordant	180.16
ERR1440584	Serogroup 24	Serogroup 24	24B	concordant	concordant	concordant	202.208
ERR1440585	12F	12F	12F	concordant	concordant	concordant	186.822
ERR1440586	12F	12F	12F	concordant	concordant	concordant	197.659
ERR1440587	3	3	3	concordant	concordant	concordant	102.82
ERR1440588	3	3	3	concordant	concordant	concordant	121.245
ERR1440589	06D	06D	06D	concordant	concordant	concordant	143.575
ERR1440590	20	20	20	concordant	concordant	concordant	157.787
ERR1440591	23B	23B	23B	concordant	concordant	concordant	172.572
ERR1440592	09N	09N	09N	concordant	concordant	concordant	192.421
ERR1440593	11A	11A	11A	concordant	concordant	concordant	202.847
ERR1440594	23B	23B	23B	concordant	concordant	concordant	174.556
ERR1440595	Serogroup 33	33F	33F	concordant	concordant	concordant	142.557
ERR1440596	Serogroup 33	33F	33F	concordant	concordant	concordant	96.9374
ERR1440597	36	Failed	36	discordant	concordant	discordant	106.13
ERR1440598	NTR	14	14	discordant	discordant	concordant	129.061
ERR1440599	14	14	14	concordant	concordant	concordant	112.004
ERR1440600	18C	18C	18C	concordant	concordant	concordant	130.987
ERR1440601	07C	07C	07C	concordant	concordant	concordant	129.419
ERR1440602	06A	06A	06A	concordant	concordant	concordant	86.725
ERR1440603	15B/C	15B	15B	concordant	concordant	concordant	120.539
ERR1440604	5	5	5	concordant	concordant	concordant	120.426
ERR1440605	14	14	14	concordant	concordant	concordant	110.576
ERR1440606	09V	09V	09V	concordant	concordant	concordant	107.981
ERR1440607	18C	18C	18C	concordant	concordant	concordant	127.705
ERR1440608	14	14	14	concordant	concordant	concordant	120.674
ERR1440609	09V	09V	09V	concordant	concordant	concordant	140.556
ERR1440610	15C	15B/C	15C	concordant	concordant	concordant	64.2821
ERR1440611	15C	Mixed: ['15A', '15B/C']	15C	concordant	concordant	concordant	85.4108
ERR1440612	18C	18C	18C	concordant	concordant	concordant	122.771
ERR1440613	27	27	27	concordant	concordant	concordant	66.9973
ERR1440614	15C	15B/C	15C	concordant	concordant	concordant	147.855
ERR1440615	14	14	14	concordant	concordant	concordant	106.241
ERR1440616	27	27	27	concordant	concordant	concordant	137.711
ERR1440617	34	34	34	concordant	concordant	concordant	136.448
ERR1440618	13	13	13	concordant	concordant	concordant	101.456
ERR1440619	14	14	14	concordant	concordant	concordant	124.429
ERR1440620	06A	06A	06A	concordant	concordant	concordant	97.8749
ERR1440621	07C	07C	07C	concordant	concordant	concordant	108.598
ERR1440622	09V	09V	09V	concordant	concordant	concordant	69.9027
ERR1440623	18C	18B	18B	discordant	discordant	concordant	143.597
ERR1440624	06A	06A	06A	concordant	concordant	concordant	123.69
ERR1440625	27	27	27	concordant	concordant	concordant	101.704
ERR1440626	18C	18C	18C	concordant	concordant	concordant	81.3281
ERR1440627	5	5	5	concordant	concordant	concordant	44.2596
ERR1440628	13	13	13	concordant	concordant	concordant	101.562
ERR1440629	18C	18C	18C	concordant	concordant	concordant	79.5072
ERR1440630	15A	15A	15A	concordant	concordant	concordant	91.269
ERR1440631	27	27	27	concordant	concordant	concordant	74.637
ERR1440632	15A	15A	15A	concordant	concordant	concordant	73.0388
ERR1440633	15A	15A	15A	concordant	concordant	concordant	145.42
ERR1440634	15C	15C	15B	concordant	concordant	concordant	90.8038
ERR1440635	15C	15B	15C	concordant	concordant	concordant	79.7298
ERR1440636	27	27	27	concordant	concordant	concordant	119.27
ERR1440637	06A	06A	06A	concordant	concordant	concordant	83.3626
ERR1440638	18C	18C	18C	concordant	concordant	concordant	98.9314
ERR1440639	27	27	27	concordant	concordant	concordant	111.745
ERR1440640	15C	15B/C	15C	concordant	concordant	concordant	80.3424
ERR1440641	06A	06A	06A	concordant	concordant	concordant	127.102
ERR1440642	23B	23B	23B	concordant	concordant	concordant	143.996
ERR1440643	23B	23B1	23B1	concordant	concordant	concordant	124.671
ERR1440644	23B	23B1	23B1	concordant	concordant	concordant	112.61
ERR1440645	23B	23B	23B	concordant	concordant	concordant	110.959
ERR1440646	18C	18C	18C	concordant	concordant	concordant	114.283
ERR1440647	23B	23B	23B	concordant	concordant	concordant	76.9894
ERR1440648	23B	23B1	23B1	concordant	concordant	concordant	129.686
ERR1440649	4	4	4	concordant	concordant	concordant	117.534
ERR1440650	18C	18C	18C	concordant	concordant	concordant	121.849
ERR1440651	15C	15B	15B	concordant	concordant	concordant	157.235
ERR1440652	15C	15B	15C	concordant	concordant	concordant	134.225
ERR1440653	15A	15A	15A	concordant	concordant	concordant	77.1023
ERR1440654	15A	15A	15A	concordant	concordant	concordant	101.052
ERR1440655	06A	06A	06A	concordant	concordant	concordant	164.722
ERR1440656	18C	18C	18C	concordant	concordant	concordant	106.24
ERR1440657	18C	18B	18B	discordant	discordant	concordant	119.06
ERR1440658	15C	Failed	15B	concordant	concordant	concordant	102.015
ERR1440659	15A	15A	15A	concordant	concordant	concordant	71.1884
ERR1440660	06A	Failed	06A	discordant	concordant	discordant	96.6667
ERR1440661	15B	Failed	15B	discordant	concordant	discordant	104.834
ERR1440662	27	27	27	concordant	concordant	concordant	48.7057
ERR1440663	34	34	34	concordant	concordant	concordant	159.42
ERR1440664	27	27	27	concordant	concordant	concordant	89.8303
ERR1440665	18C	18C	18C	concordant	concordant	concordant	129.452
ERR1440666	13	13	13	concordant	concordant	concordant	104.131
ERR1440667	37	37	37	concordant	concordant	concordant	102.931
ERR1440668	35B	35B	35B	concordant	concordant	concordant	87.6819
ERR1440669	23B	23B	23B	concordant	concordant	concordant	126.042
ERR1440670	23B	23B	23B	concordant	concordant	concordant	112.461
ERR1440671	23B	23B	23B	concordant	concordant	concordant	149.74
ERR1440672	23B	23B	23B	concordant	concordant	concordant	106.496
ERR1440673	29	06C	06C	discordant	discordant	concordant	155.692
ERR1440674	23B	23B	23B	concordant	concordant	concordant	106.668
ERR1440675	23B	23B	23B	concordant	concordant	concordant	125.69
ERR1440676	18C	18C	18C	concordant	concordant	concordant	102.972
ERR1440677	13	13	13	concordant	concordant	concordant	82.5734
ERR1440678	5	5	5	concordant	concordant	concordant	126.166
ERR1440679	29	29	29	concordant	concordant	concordant	117.736
ERR1440680	13	13	13	concordant	concordant	concordant	123.317
ERR1440681	5	5	5	concordant	concordant	concordant	118.274
ERR1440682	5	5	5	concordant	concordant	concordant	129.913
ERR1440683	13	13	13	concordant	concordant	concordant	136.619
ERR1440684	13	13	13	concordant	concordant	concordant	100.09
ERR1440685	5	5	5	concordant	concordant	concordant	126.419
ERR1440686	2	2	2	concordant	concordant	concordant	119.665
ERR1440687	23B	23B1	23B1	concordant	concordant	concordant	115.107
ERR1440688	18C	18C	18C	concordant	concordant	concordant	104.244
ERR1440689	06A	06A	06A	concordant	concordant	concordant	108.454
ERR1440690	23B	23B	23B	concordant	concordant	concordant	98.2445
ERR1440691	23B	23B1	23B1	concordant	concordant	concordant	102.698
ERR1440692	18C	18C	18C	concordant	concordant	concordant	79.607
ERR1440693	13	13	13	concordant	concordant	concordant	112.646
ERR1440694	27	27	27	concordant	concordant	concordant	115.253
ERR1440695	5	5	5	concordant	concordant	concordant	115.143
ERR1440696	13	13	13	concordant	concordant	concordant	75.9911
ERR1440697	09V	09V	09V	concordant	concordant	concordant	137.93
ERR1440698	09V	09V	09V	concordant	concordant	concordant	121.807
ERR1440699	09V	09V	09V	concordant	concordant	concordant	144.46
ERR1440700	29	29	29	concordant	concordant	concordant	129.994
ERR1440701	18B	18B	18B	concordant	concordant	concordant	109.799
ERR1440702	5	5	5	concordant	concordant	concordant	129.095
ERR1440703	5	5	5	concordant	concordant	concordant	92.2273
ERR1440704	35B	35B	35B	concordant	concordant	concordant	143.118
ERR1440705	5	5	5	concordant	concordant	concordant	142.895
ERR1440706	5	5	5	concordant	concordant	concordant	126.065
ERR1440707	23B	23B	23B	concordant	concordant	concordant	117.463
ERR1440708	37	37	37	concordant	concordant	concordant	110.507
ERR1440709	37	37	37	concordant	concordant	concordant	143.56
ERR1440710	23B	23B1	23B1	concordant	concordant	concordant	143.905
ERR1440711	23B	23B	23B	concordant	concordant	concordant	116.731
ERR1440712	23B	23B	23B	concordant	concordant	concordant	97.1536
ERR1440713	23B	23B	23B	concordant	concordant	concordant	124.99
ERR1440714	23B	23B	23B	concordant	concordant	concordant	127.767
ERR1440715	23B	23B	23B	concordant	concordant	concordant	132.055
ERR1440716	23B	23B	23B	concordant	concordant	concordant	131.893
ERR1440717	19B	19B	19B	concordant	concordant	concordant	120.853
ERR1440718	23B	23B	23B	concordant	concordant	concordant	118.383
ERR1440719	23B	23B	23B	concordant	concordant	concordant	127.533
ERR1440720	35B	35B	35B	concordant	concordant	concordant	110.83
ERR1440721	5	5	5	concordant	concordant	concordant	130.095
ERR1440722	5	5	5	concordant	concordant	concordant	111.289
ERR1440723	37	37	NT	concordant	discordant	discordant	144.536
ERR1440724	13	13	13	concordant	concordant	concordant	147.522
ERR1440725	37	37	37	concordant	concordant	concordant	109.984
ERR1440726	10A	10A	10A	concordant	concordant	concordant	111.169
ERR1440727	23B	23B	23B	concordant	concordant	concordant	140.396
ERR1440728	07C	07C	07C	concordant	concordant	concordant	178.882
ERR1440729	23B	23B	23B	concordant	concordant	concordant	122.015
ERR1440730	07C	07C	07C	concordant	concordant	concordant	188.834
ERR1440731	23B	23B	23B	concordant	concordant	concordant	157.831
ERR1440732	18A	18A	18A	concordant	concordant	concordant	159.536
ERR1440733	28A	28A	28A	concordant	concordant	concordant	117.77
ERR1440734	23B	23B	23B	concordant	concordant	concordant	136.843
ERR1440735	23B	23B	23B	concordant	concordant	concordant	136.956
ERR1440736	35B	35B	35B	concordant	concordant	concordant	132.359
ERR1440737	28A	28A	28A	concordant	concordant	concordant	183.813
ERR1440738	28A	28A	28A	concordant	concordant	concordant	161.248
ERR1440739	23B	23B	23B	concordant	concordant	concordant	158.945
ERR1440740	10F	Failed	38	discordant	discordant	discordant	160.76
ERR1440741	23B	23B	23B	concordant	concordant	concordant	112.429
ERR1440742	23B	23B	23B	concordant	concordant	concordant	140.434
ERR1440743	28A	28A	28A	concordant	concordant	concordant	159.101
ERR1440744	28A	28A	28A	concordant	concordant	concordant	134.274
ERR1440745	28A	28A	28A	concordant	concordant	concordant	119.009
ERR1440746	23B	23B	23B	concordant	concordant	concordant	120.362
ERR1440747	23B	23B	23B	concordant	concordant	concordant	144.664
ERR1440748	18A	18A	18A	concordant	concordant	concordant	134.07
ERR1440749	23B	23B	23B	concordant	concordant	concordant	149.63
ERR1440750	23B	23B	23B	concordant	concordant	concordant	140.895
ERR1440751	28A	28A	28A	concordant	concordant	concordant	140.124
ERR1440752	5	5	5	concordant	concordant	concordant	107.256
ERR1440753	28A	28A	28A	concordant	concordant	concordant	174.98
ERR1440754	23B	23B	23B	concordant	concordant	concordant	145.555
ERR1440755	23B	23B	23B	concordant	concordant	concordant	181.644
ERR1440756	18A	18A	18A	concordant	concordant	concordant	109.665
ERR1440757	23B	23B	23B	concordant	concordant	concordant	149.177
ERR1440758	5	5	5	concordant	concordant	concordant	140.562
ERR1440759	5	5	5	concordant	concordant	concordant	152.606
ERR1440760	5	5	5	concordant	concordant	concordant	150.691
ERR1440761	5	5	5	concordant	concordant	concordant	133.571
ERR1440762	5	5	5	concordant	concordant	concordant	178.822
ERR1440763	5	5	5	concordant	concordant	concordant	155.546
ERR1440764	5	5	5	concordant	concordant	concordant	160.557
ERR1440765	5	5	5	concordant	concordant	concordant	155.35
ERR1440766	5	5	5	concordant	concordant	concordant	134.983
ERR1440767	5	5	5	concordant	concordant	concordant	142.945
ERR1440768	28A	28A	28A	concordant	concordant	concordant	117.987
ERR1440769	5	5	5	concordant	concordant	concordant	119.45
ERR1440770	5	5	5	concordant	concordant	concordant	130.479
ERR1440771	5	5	5	concordant	concordant	concordant	164.299
ERR1440772	5	5	5	concordant	concordant	concordant	145.205
ERR1440773	23B	23B	23B	concordant	concordant	concordant	139.419
ERR1440774	23B	23B	23B	concordant	concordant	concordant	146.272
ERR1440775	5	5	5	concordant	concordant	concordant	154.393
ERR1440776	5	5	5	concordant	concordant	concordant	162.426
ERR1440777	29	29	29	concordant	concordant	concordant	155.765
ERR1440778	23B	23B	23B	concordant	concordant	concordant	144.509
ERR1440779	23B	23B	23B	concordant	concordant	concordant	153.803
ERR1440780	23B	23B	23B	concordant	concordant	concordant	148.86
ERR1440781	23B	23B	23B	concordant	concordant	concordant	122.177
ERR1440782	23B	23B	23B	concordant	concordant	concordant	160.952
ERR1440783	5	5	5	concordant	concordant	concordant	118.941
ERR1440784	23B	23B	23B	concordant	concordant	concordant	152.501
ERR1440785	23B	23B	23B	concordant	concordant	concordant	121.48
ERR1440786	29	29	29	concordant	concordant	concordant	149.411
ERR1440787	13	13	13	concordant	concordant	concordant	135.644
ERR1440788	29	29	29	concordant	concordant	concordant	147.547
ERR1440790	12F	12F	12F	concordant	concordant	concordant	123.499
[truncated: 67 more rows]

## Sheet: Supplementary Table S2
Supplementary Table S2: Errors by serotype made by SeroBA and PneumoCaT for the Validation dataset.
	Pheno	SeroBA		PneumoCaT
Serotype	Number of Samples	concordant	discordant	concordant2	discordant3
1	40	40	0	40	0
2	8	8	0	8	0
3	46	46	0	46	0
4	44	44	0	44	0
5	40	40	0	40	0
8	72	72	0	72	0
13	20	20	0	20	0
14	40	40	0	40	0
20	40	40	0	40	0
21	21	21	0	21	0
27	24	24	0	24	0
29	12	10	2	9	3
31	23	23	0	23	0
34	24	24	0	24	0
36	4	4	0	3	1
37	22	18	4	22	0
38	21	19	2	19	2
39	2	2	0	2	0
40	1	1	0	1	0
48	5	5	0	5	0
06A	42	42	0	41	1
06B	37	37	0	37	0
06C	24	24	0	24	0
06D	2	2	0	2	0
07A	1	1	0	1	0
07B	3	3	0	3	0
07C	22	22	0	22	0
07F	43	43	0	43	0
09A	1	1	0	1	0
09L	1	1	0	1	0
09N	43	43	0	43	0
09V	49	47	2	49	0
10A	43	42	1	42	1
10B	6	6	0	6	0
10F	22	20	2	20	2
11A	48	47	1	46	2
11B	2	2	0	2	0
12A	1	1	0	0	1
12B/F	10	10	0	10	0
12F	59	59	0	59	0
15A	201	200	1	200	1
15B/C	73	73	0	72	1
16F	25	25	0	25	0
17F	42	42	0	42	0
18A	11	10	1	11	0
18B	8	8	0	8	0
18C	42	39	3	39	3
18F	3	3	0	3	0
19A	247	246	1	246	1
19B	1	1	0	1	0
19F	42	42	0	42	0
22A	2	2	0	2	0
22F	47	47	0	47	0
23A	25	25	0	25	0
23B/23B1	90	90	0	90	0
23F	29	27	2	27	2
24B	5	5	0	5	0
24F	25	25	0	25	0
25F	1	1	0	1	0
28A	19	19	0	19	0
33B	1	1	0	1	0
33C	1	1	0	0	1
33F	48	48	0	48	0
35A	5	4	1	4	1
35A/42?	1	1	0	1	0
35B	52	52	0	52	0
35C	1	0	1	0	1
35F	22	22	0	22	0
41A	1	0	1	0	1
NOVEL PATTERN	1	0	1	0	1
NTR	19	13	6	14	5
Serogroup 24	4	4	0	4	0
Serogroup 33	2	2	0	2	0
Serogroup 9	1	1	0	1	0

## Sheet: Supplementary Table S4
Supplementary Table S3: List of non S. pneumoniae samples used as negative controls for SeroBA and PneumoCaT when calculating the sensitivity and specificity.
Sample accession	Raw data accession	SeroBA prediction	PneumoCaT prediction	Species
ERS515328	ERR702438	untypable	Failed	Steptocuccus mitis
ERS515345	ERR702442	untypable	Failed	Steptocuccus mitis
ERS515283	ERR716334	untypable	Failed	Steptocuccus mitis
ERS515285	ERR716335	untypable	Failed	Steptocuccus mitis
ERS515287	ERR716336	untypable	Failed	Steptocuccus mitis
ERS515289	ERR716337	untypable	Failed	Steptocuccus mitis
ERS515290	ERR716338	coverage too low	Failed	Steptocuccus mitis
ERS515292	ERR716339	untypable	Failed	Steptocuccus mitis
ERS515296	ERR716341	untypable	Failed	Steptocuccus mitis
ERS515300	ERR716343	untypable	Failed	Steptocuccus mitis
ERS515303	ERR716345	untypable	Failed	Steptocuccus mitis
ERS515305	ERR716346	untypable	Failed	Steptocuccus mitis
ERS515307	ERR716347	untypable	Failed	Steptocuccus mitis
ERS515309	ERR716349	untypable	Failed	Steptocuccus mitis
ERS515314	ERR716354	untypable	Failed	Steptocuccus mitis
ERS515315	ERR716355	coverage too low	Failed	Steptocuccus mitis
ERS515320	ERR716360	untypable	Failed	Steptocuccus mitis
ERS515321	ERR716361	coverage too low	Failed	Steptocuccus mitis
ERS515322	ERR716362	untypable	Failed	Steptocuccus mitis
ERS515323	ERR716363	untypable	Failed	Steptocuccus mitis
ERS515324	ERR716364	untypable	Failed	Steptocuccus mitis
ERS515325	ERR716365	untypable	Failed	Steptocuccus mitis
ERS515327	ERR716367	untypable	Failed	Steptocuccus mitis
ERS694820	ERR1045796	untypable	Failed	Steptocuccus mitis
ERS694836	ERR1045799	untypable	37	Steptocuccus mitis
ERS901326	ERR1203613	untypable	Failed	Steptocuccus mitis
ERS901305	ERR1203592	coverage too low	invalid contig	Steptocuccus mitis
ERS901388	ERR1203675	untypable	37	Steptocuccus mitis
ERS901326	ERR1203702	untypable	Failed	Steptocuccus mitis
ERS901305	ERR1203681	coverage too low	invalid contig	Steptocuccus mitis
ERS901388	ERR1203764	untypable	37	Steptocuccus mitis
ERS1455151	ERR1939913	coverage too low	invalid contig	Steptocuccus mitis
ERS1455205	ERR1939967	coverage too low	invalid contig	Steptocuccus mitis
ERS515342	ERR702439	untypable	Failed	Streptococcus pseudopneumoniae
ERS515343	ERR702440	untypable	Failed	Streptococcus pseudopneumoniae
ERS515344	ERR702441	untypable	Failed	Streptococcus pseudopneumoniae
ERS515316	ERR716356	untypable	Failed	Streptococcus pseudopneumoniae
ERS515326	ERR716366	untypable	Failed	Streptococcus pseudopneumoniae
ERS096177	ERR097393	untypable	Failed	Streptococcus pseudopneumoniae
ERS096178	ERR097394	untypable	Failed	Streptococcus pseudopneumoniae
ERS096179	ERR097395	untypable	Failed	Streptococcus pseudopneumoniae

## Sheet: Supplementary Table S7
Supplementary Table S6: GPS dataset containing ENA accession numbers, the phenotypic serotype methods and serotype and the genotypic prediction from SeroBA. Furthermore it contains the read depth for each sample calculated by counting all bases and dividing it by the size of S. pneumoniae genome.
Sample accession	Pheno Serotype Method	Pheno Serotype	SeroBA prediction	Read Depth
ERS242895	Latex agglutination	1	1	189.970985655
ERS242914	Latex agglutination	1	1	171.551445878
ERS242946	Latex agglutination	1	1	167.237244605
ERS242891	Latex agglutination	1	1	206.513169001
ERS242893	Latex agglutination	1	1	207.656095601
ERS322403	Quellung	1	1	170.031985558
ERS322318	Quellung	1	1	208.185151588
ERS356674	Quellung	1	1	203.220884926
ERS322571	Quellung	1	1	231.659985189
ERS356313	Quellung	1	1	169.391013881
ERS356350	Quellung	1	1	183.56369988
ERS322729	Quellung	1	1	179.972673844
ERS355779	Latex agglutination	1	1	163.349187306
ERS355787	Latex agglutination	1	1	171.444662283
ERS355793	Latex agglutination	1	1	152.031836997
ERS355797	Latex agglutination	1	1	161.702415011
ERS355809	Latex agglutination	1	1	148.720825277
ERS355812	Latex agglutination	1	1	179.555533547
ERS355820	Latex agglutination	1	1	144.025048226
ERS355837	Latex agglutination	1	1	181.808613366
ERS355840	Latex agglutination	1	1	148.824097438
ERS355867	Latex agglutination	1	1	199.695405649
ERS355878	Latex agglutination	1	1	145.125297403
ERS355880	Latex agglutination	1	1	135.060898612
ERS355882	Latex agglutination	1	1	232.670737829
ERS355887	Latex agglutination	1	1	165.619013962
ERS355895	Latex agglutination	1	1	215.638844558
ERS356530	Quellung	1	1	255.218823085
ERS355875	Latex agglutination	1	1	214.009539394
ERS355789	Latex agglutination	1	1	279.724487522
ERS355798	Latex agglutination	1	1	292.650614613
ERS355821	Latex agglutination	1	1	302.602467457
ERS355834	Latex agglutination	1	1	313.584430844
ERS355847	Latex agglutination	1	1	278.62189739
ERS355849	Latex agglutination	1	1	277.341124514
ERS355850	Latex agglutination	1	1	348.949248531
ERS355862	Latex agglutination	1	1	289.301247234
ERS355870	Latex agglutination	1	1	287.373110072
ERS355872	Latex agglutination	1	1	345.47247914
ERS322462	Quellung	1	1	244.437191483
ERS322495	Quellung	1	1	165.852389238
ERS322522	Quellung	1	1	184.235734239
ERS322554	Quellung	1	1	332.863011324
ERS355803	Latex agglutination	1	1	272.83703572
ERS355848	Latex agglutination	1	1	165.906051145
ERS394402	Quellung	1	1	191.571479056
ERS394254	Quellung	1	1	231.178108463
ERS394336	Quellung	1	1	245.167479624
ERS394357	Quellung	1	1	217.247171158
ERS394358	Quellung	1	1	256.446474273
ERS428603	Quellung	1	1	267.573576913
ERS428604	Quellung	1	1	282.777453896
ERS428605	Quellung	1	1	272.37442686
ERS428613	Quellung	1	1	247.161073508
ERS428626	Quellung	1	1	232.657412389
ERS428629	Quellung	1	1	244.183377864
ERS428640	Quellung	1	1	288.625611406
ERS428595	Quellung	1	1	331.92707923
ERS428663	Quellung	1	1	196.045945757
ERS428675	Quellung	1	1	235.7543167
ERS428695	Quellung	1	1	209.196444448
ERS428696	Quellung	1	1	220.619407873
ERS428699	Quellung	1	1	230.473120652
ERS428712	Quellung	1	1	217.76497255
ERS428719	Quellung	1	1	212.754967215
ERS428723	Quellung	1	1	218.006451134
ERS428728	Quellung	1	1	238.85401215
ERS428743	Quellung	1	1	244.471675562
ERS428746	Quellung	1	1	230.389386467
ERS428753	Quellung	1	1	243.449128107
ERS428761	Quellung	1	1	231.848882306
ERS428785	Quellung	1	1	242.116944242
ERS428792	Quellung	1	1	233.385089463
ERS428793	Quellung	1	1	227.915806628
ERS428819	Quellung	1	1	212.819973754
ERS428823	Quellung	1	1	207.407954297
ERS428827	Quellung	1	1	222.821526888
ERS428831	Quellung	1	1	213.38351382
ERS428834	Quellung	1	1	222.34442211
ERS428843	Quellung	1	1	226.082208061
ERS428863	Quellung	1	1	226.193403457
ERS428882	Quellung	1	1	235.660318325
ERS428885	Quellung	1	1	244.359669835
ERS428906	Quellung	1	1	256.737383037
ERS428914	Quellung	1	1	228.728838548
ERS428916	Quellung	1	1	237.628791954
ERS428959	Quellung	1	1	240.741362661
ERS428966	Quellung	1	1	275.116406273
ERS428970	Quellung	1	1	280.086255214
ERS428977	Quellung	1	1	243.605161807
ERS428989	Quellung	1	1	262.080884521
ERS428994	Quellung	1	1	259.937379435
ERS429016	Quellung	1	1	239.868546334
ERS429018	Quellung	1	1	245.79125428
ERS428950	Quellung	1	1	260.948042038
ERS428674	Quellung	1	1	404.591694559
ERS428594	Quellung	1	1	343.861901621
ERS455254	Quellung	1	1	289.913677259
ERS464183	Quellung	1	1	200.843914528
ERS464197	Quellung	1	1	222.228454767
ERS464200	Quellung	1	1	227.041459676
ERS464207	Quellung	1	1	192.182918677
ERS464211	Quellung	1	1	221.070582065
ERS464212	Quellung	1	1	206.980549809
ERS464218	Quellung	1	1	192.468245161
ERS464229	Quellung	1	1	183.541190691
ERS464236	Quellung	1	1	188.641232783
ERS464244	Quellung	1	1	189.360086255
ERS464255	Quellung	1	1	179.149107623
ERS464258	Quellung	1	1	198.549867984
ERS464289	Quellung	1	1	187.942277435
ERS464292	Quellung	1	1	211.123861316
ERS464300	Quellung	1	1	179.470448811
ERS464308	Quellung	1	1	185.943281345
ERS464310	Quellung	1	1	172.873635662
ERS464313	Quellung	1	1	183.400913423
ERS464281	Quellung	1	1	194.416100373
ERS464324	Quellung	1	1	190.529933845
ERS464329	Quellung	1	1	188.88235122
ERS464345	Quellung	1	1	188.313048802
ERS464346	Quellung	1	1	198.826460903
ERS464284	Quellung	1	1	204.47059512
ERS464362	Quellung	1	1	214.339254
ERS464364	Quellung	1	1	219.957547669
ERS464365	Quellung	1	1	169.865417557
ERS464393	Quellung	1	1	218.632206598
ERS464395	Quellung	1	1	214.137301553
ERS464400	Quellung	1	1	199.711252119
ERS464376	Quellung	1	1	245.937924158
ERS464410	Quellung	1	1	211.65300734
ERS464416	Quellung	1	1	194.077292054
ERS464480	Quellung	1	1	203.393665464
ERS464487	Quellung	1	1	187.578528934
ERS464488	Quellung	1	1	203.413833698
ERS464489	Quellung	1	1	211.182025062
ERS464493	Quellung	1	1	200.235716231
ERS464502	Quellung	1	1	181.983554786
ERS464509	Quellung	1	1	192.846219469
ERS464529	Quellung	1	1	222.751478291
ERS464542	Quellung	1	1	204.576748458
ERS464550	Quellung	1	1	197.411893405
ERS464555	Quellung	1	1	205.027022282
ERS464520	Quellung	1	1	210.411040307
ERS464560	Quellung	1	1	210.409959866
ERS464566	Quellung	1	1	216.926010044
ERS464574	Quellung	1	1	220.317244515
ERS464578	Quellung	1	1	199.669024879
ERS464588	Quellung	1	1	172.662589502
ERS464597	Quellung	1	1	189.154712411
ERS464606	Quellung	1	1	205.846356775
ERS464609	Quellung	1	1	186.858054801
ERS464610	Quellung	1	1	183.159794986
ERS464611	Quellung	1	1	186.139831586
ERS464642	Quellung	1	1	225.438175135
ERS464643	Quellung	1	1	215.791636936
ERS464660	Quellung	1	1	227.858723324
ERS464662	Quellung	1	1	184.020906535
ERS464673	Quellung	1	1	201.525042599
ERS464674	Quellung	1	1	200.638720758
ERS464699	Quellung	1	1	186.862736712
ERS464722	Quellung	1	1	220.623999748
ERS464724	Quellung	1	1	228.065807866
ERS464727	Quellung	1	1	200.514199922
ERS464733	Quellung	1	1	221.034657399
ERS464735	Quellung	1	1	217.138226681
ERS464745	Quellung	1	1	226.051235417
ERS464746	Quellung	1	1	226.621708312
ERS464748	Quellung	1	1	215.691786172
ERS464713	Quellung	1	1	215.334430281
ERS464759	Quellung	1	1	209.435582076
ERS464776	Quellung	1	1	208.360633229
ERS464782	Quellung	1	1	199.450325595
ERS464790	Quellung	1	1	185.719269892
ERS464799	Quellung	1	1	181.483130488
ERS464845	Quellung	1	1	233.797907996
ERS464850	Quellung	1	1	263.215077555
ERS464857	Quellung	1	1	279.82145711
ERS464873	Quellung	1	1	289.34302429
ERS464874	Quellung	1	1	265.715848495
ERS508306	Quellung	1	1	304.949815762
ERS508337	Quellung	1	1	275.251011225
ERS508386	Quellung	1	1	269.351712837
ERS508311	Quellung	1	1	266.763696279
ERS508423	Quellung	1	1	232.781393004
ERS508313	Quellung	1	1	276.882387235
ERS508471	Quellung	1	1	224.743631588
ERS508499	Quellung	1	1	229.854298017
ERS508508	Quellung	1	1	230.000337638
ERS508526	Quellung	1	1	216.894407142
ERS508543	Quellung	1	1	209.612594342
ERS464717	Quellung	1	1	273.178094957
ERS497128	Latex Agglutination	1	1	253.974154949
ERS497145	Latex Agglutination	1	1	250.702849438
ERS497150	Latex Agglutination	1	1	234.583748815
ERS497154	Latex Agglutination	1	1	238.041430414
ERS497170	Latex Agglutination	1	1	285.258506785
ERS497202	Latex Agglutination	1	1	224.075648884
ERS497206	Latex Agglutination	1	1	238.044491664
ERS497210	Latex Agglutination	1	1	258.594571234
ERS497214	Latex Agglutination	1	1	257.27238145
ERS497235	Latex Agglutination	1	1	254.671489636
ERS497260	Latex Agglutination	1	1	241.287975816
ERS497264	Latex Agglutination	1	1	234.110515618
ERS497291	Latex Agglutination	1	1	229.391238973
ERS497310	Latex Agglutination	1	1	240.979149738
ERS497314	Latex Agglutination	1	1	258.350211474
ERS497343	Latex Agglutination	1	1	225.599521004
ERS497367	Latex Agglutination	1	1	229.202882077
ERS497185	Latex Agglutination	1	1	290.837004207
ERS497391	Latex Agglutination	1	1	219.512135829
ERS497394	Latex Agglutination	1	1	242.84092981
ERS497418	Latex Agglutination	1	1	247.259393647
ERS497433	Latex Agglutination	1	1	221.181147203
ERS497434	Latex Agglutination	1	1	228.683460023
ERS497437	Latex Agglutination	1	1	257.129493116
ERS497441	Latex Agglutination	1	1	229.391238973
ERS497194	Latex Agglutination	1	1	249.68318316
ERS508419	Quellung	1	1	216.626637825
ERS508466	Quellung	1	1	232.649489154
ERS508497	Quellung	1	1	235.758998611
ERS508517	Quellung	1	1	228.30089384
ERS508534	Quellung	1	1	224.427962716
ERS508653	Quellung	1	1	335.880593252
ERS508614	Quellung	1	1	270.446829918
ERS508700	Quellung	1	1	237.919070461
ERS508723	Quellung	1	1	258.832718457
ERS508620	Quellung	1	1	260.159500116
ERS508734	Quellung	1	1	246.61761164
ERS508768	Quellung	1	1	267.820097555
ERS508771	Quellung	1	1	247.144326671
ERS508777	Quellung	1	1	282.476821162
ERS508810	Quellung	1	1	223.579186203
ERS508830	Quellung	1	1	253.481923995
ERS508835	Quellung	1	1	216.883872841
ERS508838	Quellung	1	1	220.365774327
ERS508846	Quellung	1	1	242.880726056
ERS508852	Quellung	1	1	255.208919041
ERS508855	Quellung	1	1	262.817835381
ERS508867	Quellung	1	1	221.324665795
ERS509143	Quellung	1	1	224.659537256
ERS509144	Quellung	1	1	212.142267081
ERS508868	Quellung	1	1	210.903181224
ERS509154	Quellung	1	1	219.498090095
ERS509156	Quellung	1	1	227.913915856
ERS508869	Quellung	1	1	227.850439942
ERS509158	Quellung	1	1	233.778460056
ERS509159	Quellung	1	1	227.898339497
ERS508874	Quellung	1	1	215.423206524
ERS508876	Quellung	1	1	221.003594718
ERS508870	Quellung	1	1	217.002541287
ERS508888	Quellung	1	1	236.886258815
ERS508902	Quellung	1	1	235.828326914
ERS508920	Quellung	1	1	197.878013699
ERS525102	Latex Agglutination	1	1	244.025723502
ERS525108	Latex Agglutination	1	1	233.205646205
ERS525112	Latex Agglutination	1	1	237.750161503
ERS525125	Latex Agglutination	1	1	238.226365914
ERS525131	Latex Agglutination	1	1	202.210852581
ERS525133	Latex Agglutination	1	1	227.06856074
ERS525157	Latex Agglutination	1	1	217.323522328
ERS525139	Latex Agglutination	1	1	280.122269917
ERS525146	Latex Agglutination	1	1	262.087007021
ERS525148	Latex Agglutination	1	1	266.077166003
ERS525226	Latex agglutination	1	1	216.176814184
ERS525228	Latex agglutination	1	1	233.395623763
ERS525235	Latex agglutination	1	1	200.896495994
ERS525236	Latex agglutination	1	1	233.192410802
ERS508328	Quellung	1	1	205.218350392
ERS508338	Quellung	1	1	251.847846883
ERS508341	Quellung	1	1	237.072814977
ERS508299	Quellung	1	1	244.006365599
ERS508370	Quellung	1	1	222.276984579
ERS508482	Quellung	1	1	199.446994235
ERS508498	Quellung	1	1	164.680650876
ERS508513	Quellung	1	1	193.672036609
ERS508552	Quellung	1	1	186.83725631
ERS508556	Quellung	1	1	201.930478118
ERS508937	Quellung	1	1	190.862979812
ERS508970	Quellung	1	1	221.764405318
ERS509038	Quellung	1	1	195.933579884
ERS509103	Quellung	1	1	196.682235523
ERS509107	Quellung	1	1	230.73944938
ERS509120	Quellung	1	1	185.996583105
ERS508582	Quellung	1	1	191.511064392
ERS508600	Quellung	1	1	215.682962569
ERS508603	Quellung	1	1	228.825898173
ERS508651	Quellung	1	1	214.093723763
ERS508654	Quellung	1	1	226.184489818
ERS508667	Quellung	1	1	222.676477672
ERS508706	Quellung	1	1	219.493768331
ERS508715	Quellung	1	1	217.972597313
ERS508717	Quellung	1	1	218.398831323
ERS508728	Quellung	1	1	223.027891137
ERS508735	Quellung	1	1	205.611630948
ERS508758	Quellung	1	1	177.762361484
ERS508766	Quellung	1	1	189.882209412
ERS508769	Quellung	1	1	175.590044636
ERS508669	Quellung	1	1	169.320695174
ERS508675	Quellung	1	1	187.799209027
ERS508813	Quellung	1	1	159.91446508
ERS508815	Quellung	1	1	157.21516309
ERS508817	Quellung	1	1	161.159403326
ERS508823	Quellung	1	1	170.515753056
ERS508865	Quellung	1	1	186.304418779
ERS508961	Quellung	1	1	254.940969651
ERS508965	Quellung	1	1	227.828020789
ERS508971	Quellung	1	1	246.800386258
ERS508979	Quellung	1	1	214.611975339
ERS508992	Quellung	1	1	215.242142605
ERS509002	Quellung	1	1	222.470743681
ERS509043	Quellung	1	1	229.018486797
ERS509047	Quellung	1	1	212.18170318
ERS509055	Quellung	1	1	215.634612831
ERS509063	Quellung	1	1	191.618388207
ERS558072	Quellung	1	1	216.11279805
ERS558186	Quellung	1	1	258.388657169
ERS558230	Quellung	1	1	219.061591895
ERS558231	Quellung	1	1	217.593002343
ERS558212	Quellung	1	1	248.869791092
ERS558290	Quellung	1	1	273.834913103
ERS558619	Quellung	1	1	214.95708623
ERS566362	Quellung	1	1	206.367219417
ERS566366	Quellung	1	1	231.624150559
ERS566379	Quellung	1	1	196.398439663
ERS566341	Quellung	1	1	261.822749137
ERS566410	Quellung	1	1	220.37792929
ERS566423	Quellung	1	1	211.148621425
ERS566426	Quellung	1	1	230.779875884
ERS566438	Quellung	1	1	194.944706176
ERS566454	Quellung	1	1	239.856481409
ERS566463	Quellung	1	1	205.905150778
ERS566350	Quellung	1	1	231.598219973
ERS566491	Quellung	1	1	218.044806792
ERS566500	Quellung	1	1	239.226134069
ERS566508	Quellung	1	1	204.555949967
ERS566527	Quellung	1	1	202.690568425
ERS566546	Quellung	1	1	208.065762848
ERS566548	Quellung	1	1	225.789768673
ERS566554	Quellung	1	1	252.430474741
ERS566308	Quellung	1	1	255.448416816
ERS566314	Quellung	1	1	208.993231487
ERS566321	Quellung	1	1	223.320150451
ERS566323	Quellung	1	1	214.68940695
ERS566324	Quellung	1	1	214.221215811
ERS566327	Quellung	1	1	216.068319892
ERS566333	Quellung	1	1	233.416602328
ERS566351	Quellung	1	1	225.480402374
ERS566299	Quellung	1	1	248.429961532
ERS566397	Quellung	1	1	246.246930309
ERS566414	Quellung	1	1	219.265074967
ERS566437	Quellung	1	1	222.004893498
ERS566447	Quellung	1	1	207.116415277
ERS566462	Quellung	1	1	220.262502167
ERS566472	Quellung	1	1	207.824734448
ERS566481	Quellung	1	1	202.607734608
ERS566496	Quellung	1	1	213.36406588
ERS566381	Quellung	1	1	223.326092877
ERS566384	Quellung	1	1	223.360036735
ERS566399	Quellung	1	1	198.581470885
ERS566406	Quellung	1	1	223.20274252
ERS566409	Quellung	1	1	221.704440838
ERS566352	Quellung	1	1	244.353097152
ERS566513	Quellung	1	1	223.426213752
ERS566549	Quellung	1	1	240.520142348
ERS566555	Quellung	1	1	211.172121018
ERS566560	Quellung	1	1	171.268010165
ERS566562	Quellung	1	1	177.31262788
ERS566566	Quellung	1	1	200.743703617
ERS566573	Quellung	1	1	213.372709409
ERS566574	Quellung	1	1	201.842332132
ERS566805	Quellung	1	1	238.813225499
ERS566815	Quellung	1	1	228.742974319
ERS566923	Quellung	1	1	219.872643007
ERS566931	Quellung	1	1	203.513954572
ERS566939	Quellung	1	1	189.616330867
ERS566945	Quellung	1	1	175.741846609
ERS566955	Quellung	1	1	171.370471995
ERS566595	Quellung	1	1	214.260201727
ERS566596	Quellung	1	1	200.559488411
ERS566581	Quellung	1	1	201.752115301
ERS566609	Quellung	1	1	221.562813018
ERS566611	Quellung	1	1	204.611322572
ERS566582	Quellung	1	1	193.839144831
ERS566630	Quellung	1	1	221.482590267
ERS566663	Quellung	1	1	212.490889406
ERS566667	Quellung	1	1	218.043456241
ERS566587	Quellung	1	1	218.219207992
ERS566670	Quellung	1	1	205.761272039
ERS628678	Quellung	1	1	213.831986909
ERS628740	Quellung	1	1	236.790819852
ERS628749	Quellung	1	1	233.96384574
ERS628762	Quellung	1	1	226.706522938
ERS628764	Quellung	1	1	231.1887328
ERS628765	Quellung	1	1	235.661398766
ERS628814	Quellung	1	1	266.75451253
ERS628815	Quellung	1	1	287.325300554
ERS628816	Quellung	1	1	291.904389967
ERS628884	Quellung	1	1	250.459300009
ERS639248	Quellung	1	1	227.167511136
ERS654390	Latex agglutination	1	1	270.581344834
ERS654393	Latex Agglutination	1	1	296.308447924
ERS653570	Quellung	1	1	210.558880663
ERS653572	Quellung	1	1	213.831986909
ERS653573	Quellung	1	1	219.556163804
ERS653574	Quellung	1	1	232.900601671
ERS653576	Quellung	1	1	231.979975825
ERS653580	Quellung	1	1	203.63091232
ERS653583	Quellung	1	1	216.15637584
ERS653584	Quellung	1	1	233.760452705
ERS653585	Quellung	1	1	197.147545485
ERS653588	Quellung	1	1	179.59208847
ERS653557	Quellung	1	1	234.353794937
ERS653594	Quellung	1	1	205.070780146
ERS653600	Quellung	1	1	201.405923968
ERS653601	Quellung	1	1	174.895591125
ERS653603	Quellung	1	1	209.003585714
ERS653558	Quellung	1	1	234.385217765
ERS653604	Quellung	1	1	196.231511515
ERS653606	Quellung	1	1	194.433207357
ERS653607	Quellung	1	1	176.943117028
ERS653559	Quellung	1	1	230.433864625
ERS653560	Quellung	1	1	225.683795409
ERS653561	Quellung	1	1	252.415258529
ERS653716	Quellung	1	1	202.303230294
ERS653719	Quellung	1	1	258.726745194
ERS653745	Quellung	1	1	193.192230728
ERS653747	Quellung	1	1	191.280570293
ERS653729	Quellung	1	1	241.953437491
ERS653902	Quellung	1	1	263.253613288
ERS653908	Quellung	1	1	253.44374841
ERS653909	Quellung	1	1	265.873052674
ERS653911	Quellung	1	1	237.843439584
ERS653912	Quellung	1	1	246.222260238
ERS653914	Quellung	1	1	250.360619723
ERS707639	Quellung	1	1	262.106342414
ERS707723	Quellung	1	1	260.83524849
ERS707744	Quellung	1	1	279.156490637
ERS707750	Quellung	1	1	261.081161384
ERS708634	Quellung	1	1	280.46787601
ERS708533	Quellung	1	1	295.554210006
ERS708584	Quellung	1	1	305.238338552
ERS653895	Quellung	1	1	48.9464573912
ERS653913	Quellung	1	1	62.4454433522
ERS708212	Quellung	1	1	292.029045858
ERS708213	Quellung	1	1	305.984968363
ERS708458	Quellung	1	1	239.207856607
ERS708493	Quellung	1	1	255.21729246
ERS708571	Quellung	1	1	287.508975539
ERS708298	Quellung	1	1	272.874175882
ERS708315	Quellung	1	1	323.164431879
ERS708328	Quellung	1	1	298.153683741
ERS708331	Quellung	1	1	289.710149168
ERS708390	Quellung	1	1	305.672428269
ERS708436	Quellung	1	1	366.319612482
ERS708465	Quellung	1	1	302.930696457
ERS708293	Quellung	1	1	247.057486219
ERS708318	Quellung	1	1	298.817029552
ERS708394	Quellung	1	1	300.943247581
ERS715874	quellung	1	1	127.283613535
ERS715883	quellung	1	1	111.060903114
ERS715974	quellung	1	1	136.29606787
ERS715975	quellung	1	1	142.177493962
ERS715977	quellung	1	1	129.388447834
ERS715978	quellung	1	1	122.829607687
ERS715980	quellung	1	1	120.677841729
ERS715981	quellung	1	1	129.753546886
ERS715884	quellung	1	1	114.973562957
ERS715875	quellung	1	1	117.015258979
ERS715900	quellung	1	1	119.312771939
ERS715902	quellung	1	1	120.079885113
ERS715906	quellung	1	1	130.140817489
ERS715907	quellung	1	1	115.28171376
ERS715908	quellung	1	1	119.398306859
ERS715918	quellung	1	1	120.413696392
ERS715922	quellung	1	1	125.580230629
ERS715878	quellung	1	1	135.566995226
ERS715925	quellung	1	1	113.443613355
ERS715930	quellung	1	1	127.700258631
ERS715931	quellung	1	1	122.491182025
ERS715933	quellung	1	1	116.718250226
ERS715934	quellung	1	1	107.67777195
ERS715940	quellung	1	1	121.61163545
ERS715948	quellung	1	1	119.15475743
ERS715949	quellung	1	1	111.435456025
ERS715954	quellung	1	1	136.437087941
ERS715955	quellung	1	1	132.496629249
ERS715956	quellung	1	1	119.334043123
ERS715882	quellung	1	1	112.17116888
ERS715963	quellung	1	1	122.626799891
ERS715964	quellung	1	1	116.639242971
ERS725032	Latex agglutination and Quellung	1	1	153.89082593
ERS740552	Latex agglutination	1	1	130.356568069
ERS740558	Latex agglutination	1	1	127.199429167
ERS740564	Latex agglutination	1	1	141.193504748
ERS740578	Latex agglutination	1	1	134.656948699
ERS740670	Quellung	1	1	136.792620587
ERS740672	Quellung	1	1	142.363532412
ERS740682	Quellung	1	1	132.297422923
ERS740690	Quellung	1	1	136.888172096
ERS740705	Quellung	1	1	139.115118747
ERS740707	Quellung	1	1	129.580001035
ERS740562	Latex agglutination	1	1	469.038272375
ERS1021337	Quellung	1	1	111.339341786
ERS1021349	Quellung	1	1	131.611005193
ERS1021353	Quellung	1	1	125.669704657
ERS1021358	Quellung	1	1	120.896293412
ERS1021367	Quellung	1	1	148.276246278
ERS1021306	Quellung	1	1	156.450233308
ERS1021398	Quellung	1	1	140.425716299
ERS1021598	Quellung	1	1	132.689195364
ERS1021612	Quellung	1	1	133.827485071
ERS1021650	Quellung	1	1	127.348214909
ERS1021115	PCR and Quellung	1	1	141.73631385
ERS1021022	PCR and Quellung	1	1	160.495022093
ERS1021030	PCR and Quellung	1	1	139.393669966
ERS1205982	Quellung	1	1	288.861777821
ERS1207552	Quellung	1	1	231.903399563
ERS1207556	Quellung	1	1	332.904383214
ERS1206289	Quellung	1	1	338.832853512
ERS1206004	Quellung	1	1	286.132651155
ERS1210941	Quellung	1	1	312.161039744
ERS1206007	Quellung	1	1	305.250493514
ERS1206018	Quellung	1	1	294.713716875
ERS1306075	Quellung	1	1	208.176237949
ERS1303891	Quellung	1	1	213.155158093
ERS1303892	Quellung	1	1	180.872028506
ERS1303904	Quellung	1	1	175.057567252
ERS1303905	Quellung	1	1	176.2655229
ERS1303899	Quellung	1	1	165.177158575
ERS1299837	latex agglutination	1	1	200.315916473
ERS1299323	Quellung	1	1	151.494497629
ERS1299326	Quellung	1	1	157.772198
ERS1299810	QUELLUNG	1	1	131.559909333
ERS1299532	QUELLUNG	1	1	129.934520768
ERS1299812	QUELLUNG	1	1	151.849580091
ERS1299517	QUELLUNG	1	1	161.893405483
ERS221806	Quellung	1	1	167.336555149
ERS497256	Latex Agglutination	2	2	304.578774285
ERS497436	Latex Agglutination	2	2	249.269284185
ERS558394	Quellung	2	2	211.61663249
ERS558395	Quellung	2	2	222.332267148
ERS558397	Quellung	2	2	223.945995953
ERS558398	Quellung	2	2	214.427309949
ERS558403	Quellung	2	2	265.408102858
ERS558608	Quellung	2	2	323.922811488
ERS558611	Quellung	2	2	470.890711133
ERS558678	Quellung	2	2	295.783893775
ERS558682	Quellung	2	2	235.016285399
ERS558686	Quellung	2	2	235.027449956
ERS558705	Quellung	2	2	295.149134634
ERS558711	Quellung	2	2	275.183753767
ERS558712	Quellung	2	2	290.492343499
ERS558762	Quellung	2	2	291.43448813
ERS558764	Quellung	2	2	256.030414417
ERS558728	Quellung	2	2	31.9645795396
ERS558763	Quellung	2	2	65.150417658
ERS627101	Latex agglutination	2	2	189.581756752
ERS628885	Quellung	2	2	256.871717879
ERS653579	Quellung	2	2	211.120349883
ERS653720	Quellung	2	2	265.025626712
ERS654037	Quellung	2	2	224.79576287
ERS725024	Latex agglutination and Quellung	2	2	186.441139595
ERS740664	Quellung	2	2	145.960388329
ERS740819	Quellung	2	2	177.433412191
ERS740932	PCR and Quellung	2	2	177.977346752
ERS1021588	Quellung	2	2	148.012326032
ERS356392	Quellung	3	3	138.741331148
ERS356527	Quellung	3	3	272.422686562
ERS356262	Quellung	3	3	220.559893577
ERS356260	Quellung	3	3	160.342319752
ERS356449	Quellung	3	3	173.235313317
ERS355788	Latex agglutination	3	3	290.924700009
ERS322665	Quellung	3	3	310.927085983
ERS322290	Quellung	3	3	220.35487988
ERS322639	Quellung	3	3	176.513371584
ERS390772	Quellung	3	3	210.959814344
ERS390792	Quellung	3	3	226.894339614
ERS390741	Quellung	3	3	205.171801388
ERS390825	Quellung	3	3	206.68730009
ERS393858	Quellung	3	3	178.437006908
ERS394206	Quellung	3	3	185.906096164
ERS394251	Quellung	3	3	186.845989875
ERS394271	Quellung	3	3	200.995086244
ERS394273	Quellung	3	3	211.287368068
ERS394295	Quellung	3	3	172.597132779
ERS394304	Quellung	3	3	164.891697035
ERS390667	Quellung	3	3	190.608716008
ERS390688	Quellung	3	3	174.539045565
ERS390701	Quellung	3	3	182.584280032
ERS390703	Quellung	3	3	188.262718255
ERS390710	Quellung	3	3	185.402070395
ERS390724	Quellung	3	3	178.007171428
ERS394322	Quellung	3	3	283.187301216
ERS394308	Quellung	3	3	198.174054558
ERS394339	Quellung	3	3	181.987426367
ERS394378	Quellung	3	3	177.436158312
ERS428599	Quellung	3	3	210.520615041
ERS428637	Quellung	3	3	260.420246566
ERS428704	Quellung	3	3	222.593283708
ERS428722	Quellung	3	3	227.419794131
ERS428765	Quellung	3	3	213.904916682
ERS428766	Quellung	3	3	248.578342108
ERS428789	Quellung	3	3	230.75277482
ERS428871	Quellung	3	3	213.633545895
ERS428874	Quellung	3	3	255.353247963
ERS428884	Quellung	3	3	256.246142488
ERS428918	Quellung	3	3	254.046454465
ERS428932	Quellung	3	3	233.791155239
ERS428942	Quellung	3	3	289.653380993
ERS428973	Quellung	3	3	283.872661014
ERS429000	Quellung	3	3	246.097019108
ERS455314	Quellung	3	3	445.227444104
ERS455317	Quellung	3	3	394.574114882
ERS455327	Quellung	3	3	383.484107387
ERS455000	Quellung	3	3	286.735739866
ERS455004	Quellung	3	3	239.05146276
ERS455009	Quellung	3	3	300.042542368
ERS455011	Quellung	3	3	295.108257946
ERS455020	Quellung	3	3	284.270443409
ERS455059	Quellung	3	3	306.495926962
ERS455131	Quellung	3	3	240.037635365
ERS455209	Quellung	3	3	372.281643981
ERS455256	Quellung	3	3	322.031679433
ERS455271	Quellung	3	3	306.752981905
ERS464319	Quellung	3	3	172.808629123
ERS464338	Quellung	3	3	194.176512561
ERS464347	Quellung	3	3	195.742521885
ERS464371	Quellung	3	3	186.420926343
ERS464731	Quellung	3	3	206.980369736
ERS455305	Quellung	3	3	272.610953422
ERS455310	Quellung	3	3	304.289936367
ERS455324	Quellung	3	3	244.460150857
ERS455342	Quellung	3	3	413.746451989
ERS455044	Quellung	3	3	295.741036278
ERS455300	Quellung	3	3	349.792622838
ERS455188	Quellung	3	3	290.596065844
ERS455232	Quellung	3	3	288.822521795
ERS455273	Quellung	3	3	224.73912975
ERS455380	Quellung	3	3	322.310973455
ERS508516	Quellung	3	3	211.317080198
ERS497252	Latex Agglutination	3	3	295.151565627
ERS508494	Quellung	3	3	237.321676574
ERS508566	Quellung	3	3	208.675851917
ERS508878	Quellung	3	3	237.581342583
ERS508915	Quellung	3	3	213.942552047
ERS508347	Quellung	3	3	207.247958979
ERS508537	Quellung	3	3	204.624197829
ERS509009	Quellung	3	3	212.346740557
ERS509093	Quellung	3	3	180.933185973
ERS508605	Quellung	3	3	236.325870036
ERS508634	Quellung	3	3	194.002921693
ERS509091	Quellung	3	3	239.67649793
ERS558047	Quellung	3	3	226.05114538
ERS558064	Quellung	3	3	219.083560864
ERS558075	Quellung	3	3	268.106414444
ERS558025	Quellung	3	3	255.105286733
ERS558079	Quellung	3	3	227.764724949
ERS558027	Quellung	3	3	275.323310742
ERS558180	Quellung	3	3	225.526771304
ERS558195	Quellung	3	3	253.068745315
ERS558232	Quellung	3	3	224.377272021
ERS558240	Quellung	3	3	209.490684572
ERS558250	Quellung	3	3	211.401534677
ERS558253	Quellung	3	3	222.148322052
ERS558215	Quellung	3	3	261.084267652
ERS558272	Quellung	3	3	217.688441306
ERS558302	Quellung	3	3	244.081816402
ERS558304	Quellung	3	3	257.449753862
ERS558316	Quellung	3	3	229.081782638
ERS558321	Quellung	3	3	237.400458737
ERS558341	Quellung	3	3	237.174466476
ERS558354	Quellung	3	3	224.254371847
ERS558356	Quellung	3	3	217.766863322
ERS558359	Quellung	3	3	235.549573113
ERS558366	Quellung	3	3	240.412008202
ERS558617	Quellung	3	3	205.189178482
ERS558625	Quellung	3	3	647.834188307
ERS558645	Quellung	3	3	225.470318257
ERS558811	Quellung	3	3	273.011076772
ERS558822	Quellung	3	3	221.187989997
ERS558824	Quellung	3	3	242.464576163
ERS558844	Quellung	3	3	243.042342036
ERS559005	Quellung	3	3	261.496996149
ERS559107	Quellung	3	3	333.83945996
ERS559071	Quellung	3	3	233.623326723
ERS559080	Quellung	3	3	246.173640389
ERS559094	Quellung	3	3	284.77104778
ERS566336	Quellung	3	3	220.0144509
ERS566334	Quellung	3	3	248.953615313
ERS566827	Quellung	3	3	215.023803468
ERS566863	Quellung	3	3	220.279429077
ERS566930	Quellung	3	3	208.051987224
ERS566943	Quellung	3	3	162.117214353
ERS566689	Quellung	3	3	242.047615939
ERS566700	Quellung	3	3	188.453866291
ERS566725	Quellung	3	3	211.758710494
ERS566742	Quellung	3	3	187.411510749
ERS566681	Quellung	3	3	259.898303482
ERS566755	Quellung	3	3	195.649333841
ERS553469	Quellung	3	3	211.452945665
ERS625539	Quellung	3	3	179.017743994
ERS625605	Quellung	3	3	212.189896525
ERS628840	Quellung	3	3	264.268867765
ERS628845	Quellung	3	3	288.277169154
ERS628849	Quellung	3	3	276.641899055
ERS628850	Quellung	3	3	286.850806842
ERS628855	Quellung	3	3	266.570297324
ERS628863	Quellung	3	3	276.900304549
ERS628868	Quellung	3	3	277.285391761
ERS628913	Quellung	3	3	253.303561179
ERS638656	Quellung	3	3	231.535374317
ERS638798	Quellung	3	3	252.129211751
ERS638823	Quellung	3	3	205.80818119
ERS638837	Quellung	3	3	202.020784985
ERS638854	Quellung	3	3	211.849827692
ERS639211	Quellung	3	3	248.990890531
ERS639218	Quellung	3	3	249.148274783
ERS639261	Quellung	3	3	231.3175754
ERS639271	Quellung	3	3	252.906949262
ERS639290	Quellung	3	3	233.746497007
ERS639867	Quellung	3	3	237.309431575
ERS639903	Quellung	3	3	233.744156052
ERS639906	Quellung	3	3	203.384481715
ERS638942	Quellung	3	3	228.820045784
ERS638950	Quellung	3	3	225.285202684
ERS638995	Quellung	3	3	243.723830254
ERS639217	Quellung	3	3	222.768135091
ERS654401	Latex Agglutination	3	3	266.31522319
ERS639020	Quellung	3	3	244.00717593
ERS639955	Quellung	3	3	88.837557933
ERS639970	Quellung	3	3	79.3946828793
ERS638760	Quellung	3	3	91.2659393197
ERS638903	Quellung	3	3	87.2978393429
ERS640178	Quellung	3	3	82.8626286682
ERS640048	Quellung	3	3	80.1643170824
ERS640204	Quellung	3	3	79.4764362551
ERS640065	Quellung	3	3	74.6528970452
ERS653597	Quellung	3	3	188.468632319
ERS653870	Quellung	3	coverage too low	256.321503254
ERS654059	Quellung	3	3	225.158340893
ERS707563	Quellung	3	3	296.960246521
ERS707669	Quellung	3	3	309.201081341
ERS707705	Quellung	3	3	271.883321366
ERS707729	Quellung	3	3	279.219403822
ERS707789	Quellung	3	3	279.700875382
ERS707717	Quellung	3	3	250.86356505
ERS708125	Quellung	3	3	216.131660751
ERS708217	Quellung	3	3	294.159428087
ERS708236	Quellung	3	3	330.062823148
ERS708471	Quellung	3	3	247.072792468
ERS708500	Quellung	3	3	239.768447969
ERS708607	Quellung	3	3	238.304450292
ERS708049	Quellung	3	3	294.284916817
ERS708134	Quellung	3	3	323.467518114
ERS708185	Quellung	3	3	294.750744491
ERS708205	Quellung	3	3	281.939414266
ERS708365	Quellung	3	3	308.429016146
ERS708433	Quellung	3	3	336.820194344
ERS708389	Quellung	3	3	335.144047557
ERS708432	Quellung	3	3	263.987322825
ERS715888	quellung	3	3	124.427535041
ERS715895	quellung	3	3	122.715598643
ERS715904	quellung	3	3	122.037621859
ERS715914	quellung	3	3	128.890206927
ERS715920	quellung	3	3	123.153740014
ERS715943	quellung	3	3	92.9332399952
ERS715952	quellung	3	3	105.36416492
ERS725019	Latex agglutination and Quellung	3	3	175.247769902
ERS740131	Quellung	3	3	115.56881847
ERS740136	Quellung	3	3	117.958168922
ERS740154	Quellung	3	3	115.940782825
ERS740785	Quellung	3	3	161.246829018
ERS740574	Quellung	3	3	163.88580638
ERS740901	PCR and Quellung	3	3	134.49949692
ERS740683	PCR and Quellung	3	3	133.666544367
ERS740685	PCR and Quellung	3	3	153.946873811
ERS740687	PCR and Quellung	3	3	150.811456277
ERS740689	PCR and Quellung	3	3	132.018534067
ERS740692	PCR and Quellung	3	3	130.826785035
ERS740693	PCR and Quellung	3	3	147.772040436
ERS740695	PCR and Quellung	3	3	156.688493077
ERS740697	PCR and Quellung	3	3	151.052417149
ERS740699	PCR and Quellung	3	3	130.46787601
ERS740700	PCR and Quellung	3	3	141.189453094
ERS740702	PCR and Quellung	3	3	157.354652537
ERS740704	PCR and Quellung	3	3	136.587111688
ERS708200	Quellung	3	3	334.848276809
ERS708399	Quellung	3	3	288.920639351
ERS740534	Quellung	3	3	131.946392115
ERS1021350	Quellung	3	3	111.847036553
ERS1021359	Quellung	3	3	162.886510918
ERS1021362	Quellung	3	3	140.394203434
ERS1021599	Quellung	3	3	136.519359028
ERS1021626	Quellung	3	3	145.439188049
ERS1021652	Quellung	3	3	153.652791252
ERS1021666	Quellung	3	3	147.09383856
ERS1021057	PCR and Quellung	3	3	143.985657145
ERS1021073	PCR and Quellung	3	3	134.330002724
ERS1021086	PCR and Quellung	3	3	147.005152353
ERS1021089	PCR and Quellung	3	3	135.317705953
ERS1021092	PCR and Quellung	3	3	151.120169809
ERS1021094	PCR and Quellung	3	3	148.979433354
ERS1021111	PCR and Quellung	3	3	148.405899208
ERS1021117	PCR and Quellung	3	3	142.133263405
ERS1021139	PCR and Quellung	3	3	141.077694969
ERS1021144	PCR and Quellung	3	3	135.786122184
ERS1021152	PCR and Quellung	3	3	137.775146704
ERS1021164	PCR and Quellung	3	3	136.98192287
ERS1021168	PCR and Quellung	3	3	129.116761918
ERS1021170	PCR and Quellung	3	3	131.218895114
ERS1021024	PCR and Quellung	3	3	144.173158692
ERS1021028	PCR and Quellung	3	3	135.650054135
ERS1021032	PCR and Quellung	3	3	128.081226661
ERS1021034	PCR and Quellung	3	3	120.262997369
ERS1021052	PCR and Quellung	3	3	151.781939977
ERS1021093	PCR and Quellung	3	3	133.787868897
ERS1021257	Quellung	3	3	179.407017915
ERS1021287	Quellung	3	3	184.21846969
ERS1021110	PCR and Quellung	3	3	147.179823663
ERS1021181	PCR and Quellung	3	3	128.737932261
ERS1021182	PCR and Quellung	3	3	132.717219305
ERS1021183	PCR and Quellung	3	3	133.076240875
ERS1021184	PCR and Quellung	3	3	129.608250068
ERS1021185	PCR and Quellung	3	3	132.758973851
ERS1021186	PCR and Quellung	3	3	140.846187956
ERS1206022	Quellung	3	3	279.931482028
ERS1206275	Quellung	3	3	296.393915316
ERS1299763	Quellung	3	3	167.127804926
ERS1299341	Quellung	3	3	180.719866385
ERS1299343	Quellung	3	3	171.757945181
ERS1299378	latex agglutination	3	3	142.212158114
ERS1299308	Quellung	3	3	162.007752165
ERS1299761	Quellung	3	3	160.982796227
ERS1299333	Quellung	3	3	181.097120399
ERS1299387	latex agglutination	3	3	114.513587672
ERS1299875	QUELLUNG	3	3	149.963310021
ERS1299686	QUELLUNG	3	3	113.839662542
ERS1299473	QUELLUNG	3	3	142.054706334
ERS1299393	quellung; latex agglutination	3	3	134.91490401
ERS1299857	QUELLUNG	3	3	134.078124894
ERS1299541	QUELLUNG	3	3	155.5257809
ERS1299552	QUELLUNG	3	3	138.217114637
ERS1299555	QUELLUNG	3	3	187.631988259
ERS1299890	QUELLUNG	3	3	161.406869354
ERS1299488	QUELLUNG	3	3	165.760034034
ERS1299802	QUELLUNG	3	3	137.05440246
ERS1299479	QUELLUNG	3	3	176.37491756
ERS1299709	QUELLUNG	3	3	138.829477134
ERS1299710	QUELLUNG	3	3	150.883823321
ERS1299891	QUELLUNG	3	3	131.753375816
ERS1299577	QUELLUNG	3	3	192.060108539
ERS1299585	QUELLUNG	3	3	172.202726763
ERS1299743	QUELLUNG	3	3	710.515955639
ERS215331	Quellung	3	3	173.3479493
ERS215065	Quellung	3	3	125.364299975
ERS215248	Quellung	3	3	174.20014721
ERS221707	Quellung	3	3	165.013876915
ERS221712	Quellung	3	3	309.53295683
ERS221762	Quellung	3	3	310.553343402
ERS322328	Quellung	4	4	203.775781463
ERS322340	Quellung	4	4	219.390856317
ERS322344	Quellung	4	4	206.601585097
ERS322304	Quellung	4	4	292.180982886
ERS322415	Quellung	4	4	221.435411007
ERS322416	Quellung	4	4	210.356027848
ERS322424	Quellung	4	4	266.233649888
ERS322432	Quellung	4	4	219.568858987
ERS322436	Quellung	4	4	233.831311633
ERS356421	Quellung	4	4	155.588919176
ERS322695	Quellung	4	4	217.350623392
ERS322697	Quellung	4	4	222.365670785
ERS322556	Quellung	4	4	167.021156387
ERS322566	Quellung	4	4	193.092470001
ERS322580	Quellung	4	4	222.394482548
ERS322602	Quellung	4	4	242.060221085
ERS322624	Quellung	4	4	274.350463577
ERS322625	Quellung	4	4	253.934628812
ERS356547	Quellung	4	4	182.77371737
ERS322733	Quellung	4	4	174.438294434
ERS322723	Quellung	4	4	184.034682159
ERS356570	Quellung	4	4	187.860163912
ERS356472	Quellung	4	4	271.06295145
ERS356482	Quellung	4	4	158.669706908
ERS322737	Quellung	4	4	330.363861046
ERS322329	Quellung	4	4	202.605933873
ERS322331	Quellung	4	4	203.781453779
ERS322530	Quellung	4	4	188.856150523
ERS390771	Quellung	4	4	201.82018309
ERS390775	Quellung	4	4	194.125191609
ERS390779	Quellung	4	4	208.031008659
ERS390784	Quellung	4	4	220.301758193
ERS390740	Quellung	4	4	205.25643594
ERS390806	Quellung	4	4	183.419551032
ERS390807	Quellung	4	4	171.816784202
ERS390811	Quellung	4	4	197.931225423
ERS393924	Quellung	4	4	202.503832189
ERS394190	Quellung	4	4	238.993299014
ERS390673	Quellung	4	4	167.71470953
ERS390645	Quellung	4	4	187.910584496
ERS394316	Quellung	4	4	232.620767428
ERS428681	Quellung	4	4	290.616864335
ERS428739	Quellung	4	4	242.061391563
ERS428747	Quellung	4	4	220.039481118
ERS428776	Quellung	4	4	235.635378143
ERS428849	Quellung	4	4	216.209767638
ERS428931	Quellung	4	4	221.963836736
ERS428935	Quellung	4	4	244.963096184
ERS428982	Quellung	4	4	232.040840673
ERS437092	Quellung	4	4	241.013993963
ERS455012	Quellung	4	4	315.609807704
ERS455161	Quellung	4	4	235.927367348
ERS455399	Quellung	4	4	403.500178948
ERS464214	Quellung	4	4	188.222471824
ERS464223	Quellung	4	4	186.191602722
ERS464254	Quellung	4	4	190.188154314
ERS464303	Quellung	4	4	189.633978072
ERS464307	Quellung	4	4	189.555466019
ERS464331	Quellung	4	4	196.365306136
ERS464349	Quellung	4	4	195.995525173
ERS464357	Quellung	4	4	192.212990954
ERS464367	Quellung	4	4	213.990271528
ERS464375	Quellung	4	4	226.693737718
ERS464409	Quellung	4	4	194.545753304
ERS464492	Quellung	4	4	188.353025123
ERS464513	Quellung	4	4	177.594623005
ERS464562	Quellung	4	4	216.179695361
ERS464576	Quellung	4	4	217.63279859
ERS464594	Quellung	4	4	168.044244063
ERS464601	Quellung	4	4	193.297753808
ERS464628	Quellung	4	4	249.037349498
ERS464668	Quellung	4	4	220.020933546
ERS464670	Quellung	4	4	193.323144174
ERS464680	Quellung	4	4	188.067518564
ERS464732	Quellung	4	4	211.866034309
ERS464744	Quellung	4	4	198.98924736
ERS464779	Quellung	4	4	192.976592694
ERS464798	Quellung	4	4	188.183125761
ERS464820	Quellung	4	4	261.748018629
ERS464834	Quellung	4	4	281.314986843
ERS464853	Quellung	4	4	263.320510598
ERS455393	Quellung	4	4	287.356543309
ERS508346	Quellung	4	4	258.41557816
ERS508456	Quellung	4	4	246.446181654
ERS497382	Latex Agglutination	4	4	242.095695568
ERS497415	Latex Agglutination	4	4	233.895237731
ERS508333	Quellung	4	4	239.862513871
ERS508416	Quellung	4	4	237.988668874
ERS508449	Quellung	4	4	215.75292113
ERS508570	Quellung	4	4	239.994057574
ERS508576	Quellung	4	4	213.856837054
ERS508786	Quellung	4	4	250.08969912
ERS508822	Quellung	4	4	229.494871281
ERS508630	Quellung	4	4	314.640111826
ERS508884	Quellung	4	4	220.053256742
ERS508906	Quellung	4	4	229.764621407
ERS525082	Latex Agglutination	4	4	262.830350491
ERS508374	Quellung	4	4	215.668916835
ERS508461	Quellung	4	4	218.131602227
ERS508510	Quellung	4	4	206.046868634
ERS509052	Quellung	4	4	201.748873978
ERS509086	Quellung	4	4	213.111692849
ERS508594	Quellung	4	4	220.752572238
ERS508608	Quellung	4	4	209.236780916
ERS508660	Quellung	4	4	217.105903485
ERS508725	Quellung	4	4	201.197578912
ERS508765	Quellung	4	4	194.613911129
ERS508779	Quellung	4	4	215.31336168
ERS508829	Quellung	4	4	146.620807945
ERS508845	Quellung	4	4	142.101142792
ERS508948	Quellung	4	4	205.202774032
ERS509051	Quellung	4	4	196.021185649
ERS509071	Quellung	4	4	254.476019835
ERS558139	Quellung	4	4	273.001622913
ERS558167	Quellung	4	4	236.597871081
ERS558226	Quellung	4	4	210.590303491
ERS558228	Quellung	4	4	204.639684151
ERS558256	Quellung	4	4	212.819343497
ERS558260	Quellung	4	4	230.123687996
ERS558264	Quellung	4	4	238.515023758
ERS558268	Quellung	4	4	228.445492872
ERS558286	Quellung	4	4	234.252053401
ERS558287	Quellung	4	4	229.707358029
ERS558288	Quellung	4	4	237.303309076
ERS558300	Quellung	4	4	272.921040015
ERS558427	Quellung	4	4	209.77646124
ERS558478	Quellung	4	4	216.591523489
ERS558488	Quellung	4	4	256.053733937
ERS558505	Quellung	4	4	236.433914145
ERS558574	Quellung	4	4	235.310435485
ERS558585	Quellung	4	4	200.083374037
ERS558607	Quellung	4	4	340.033448655
ERS558639	Quellung	4	4	240.147750319
ERS558717	Quellung	4	4	248.599500746
ERS558760	Quellung	4	4	323.876172447
ERS558797	Quellung	4	4	195.373011032
ERS558800	Quellung	4	4	264.63387678
ERS558813	Quellung	4	4	215.144362686
ERS558825	Quellung	4	4	236.209092362
ERS558829	Quellung	4	4	212.20754373
ERS558830	Quellung	4	4	244.161679005
ERS558832	Quellung	4	4	233.894517437
ERS558838	Quellung	4	4	236.368727533
ERS558839	Quellung	4	4	248.427170392
ERS558864	Quellung	4	4	269.126350833
ERS558866	Quellung	4	4	277.390824804
ERS558869	Quellung	4	4	268.923588055
ERS558871	Quellung	4	4	279.427726369
ERS558884	Quellung	4	4	218.375241692
ERS558888	Quellung	4	4	263.198960976
ERS558905	Quellung	4	4	258.483105728
ERS558973	Quellung	4	4	262.724647337
ERS559044	Quellung	4	4	269.080161976
ERS559016	Quellung	4	4	224.334504561
ERS566359	Quellung	4	4	196.849163671
ERS566488	Quellung	4	4	225.781665365
ERS566512	Quellung	4	4	222.702948479
ERS566304	Quellung	4	4	196.380342275
ERS566307	Quellung	4	4	239.688382782
ERS566310	Quellung	4	4	206.23747645
ERS566322	Quellung	4	4	215.982334788
ERS566345	Quellung	4	4	213.631294976
ERS566469	Quellung	4	4	222.178574403
ERS566530	Quellung	4	4	229.388988054
ERS566368	Quellung	4	4	217.110405323
ERS566576	Quellung	4	4	202.033660242
ERS566842	Quellung	4	4	228.384537988
ERS566608	Quellung	4	4	196.668910083
ERS566617	Quellung	4	4	228.068508969
ERS566632	Quellung	4	4	225.513355828
ERS566636	Quellung	4	4	211.04183783
ERS566668	Quellung	4	4	196.375120143
ERS566674	Quellung	4	4	220.695128786
ERS558644	Quellung	4	4	130.70501032
ERS558038	Quellung	4	4	58.2105644629
ERS625651	Quellung	4	4	137.683489285
ERS625412	Quellung	4	4	144.339366546
ERS625534	Quellung	4	4	160.813842251
ERS625525	Quellung	4	4	161.341637724
ERS628627	Quellung	4	4	200.524103965
ERS628638	Quellung	4	4	215.36279186
ERS628669	Quellung	4	4	248.782725548
ERS628679	Quellung	4	4	223.219759467
ERS628707	Quellung	4	4	217.942525036
ERS628727	Quellung	4	4	227.789935241
ERS628688	Quellung	4	4	259.992391894
ERS628831	Quellung	4	4	263.364268463
ERS628800	Quellung	4	4	346.432270975
ERS628802	Quellung	4	4	341.699308743
ERS628890	Quellung	4	4	230.611147001
ERS628896	Quellung	4	4	248.785066503
ERS628928	Quellung	4	4	245.642153409
ERS638662	Quellung	4	4	214.09435402
ERS638678	Quellung	4	4	188.996247718
ERS638682	Quellung	4	4	236.402941501
ERS638684	Quellung	4	4	220.062530528
ERS638687	Quellung	4	4	219.573901045
ERS639263	Quellung	4	4	231.439665243
ERS639145	Quellung	4	4	236.798472977
ERS639039	Quellung	4	4	253.015533592
ERS639018	Quellung	4	4	239.756450571
ERS638794	Quellung	4	4	67.1538255493
ERS638797	Quellung	4	4	43.0793471435
ERS640049	Quellung	4	4	87.2225686136
ERS653599	Quellung	4	4	203.183969856
ERS653734	Quellung	4	4	245.92423857
ERS653741	Quellung	4	4	226.634853679
ERS653876	Quellung	4	coverage too low	271.579672401
ERS707574	Quellung	4	4	312.807953847
ERS708600	Quellung	4	4	301.10182482
ERS708647	Quellung	4	4	294.053747442
ERS708688	Quellung	4	4	251.302944427
ERS707908	Quellung	4	4	362.337286697
ERS707926	Quellung	4	4	298.767509336
ERS708534	Quellung	4	4	254.404485631
ERS707795	Quellung	4	4	285.88538771
ERS707853	Quellung	4	4	276.810695466
ERS708092	Quellung	4	4	266.096546415
ERS708397	Quellung	4	4	276.000477195
ERS715887	quellung	4	4	119.379511686
ERS715893	quellung	4	4	129.645615322
ERS715903	quellung	4	4	127.252550854
ERS715926	quellung	4	4	110.913355377
ERS715932	quellung	4	4	106.905256571
ERS715879	quellung	4	4	133.313712823
ERS715880	quellung	4	4	130.652789001
ERS715968	quellung	4	4	126.718632882
ERS725838	Quellung	4	4	139.376000252
ERS740665	Quellung	4	4	149.095355679
ERS740593	Quellung	4	4	145.687014224
ERS707673	Quellung	4	4	424.752792828
ERS708283	Quellung	4	4	413.10721352
ERS1021602	Quellung	4	4	143.920380495
ERS1021611	Quellung	4	4	155.961783898
ERS1021643	Quellung	4	4	193.501146843
ERS1021060	PCR and Quellung	4	4	128.880527976
ERS1021091	PCR and Quellung	4	4	134.628699667
ERS1021135	PCR and Quellung	4	4	134.658074159
ERS1021146	PCR and Quellung	4	4	153.815870329
ERS1021017	PCR and Quellung	4	4	130.684414412
ERS1021288	Quellung	4	4	167.706628731
ERS1021105	PCR and Quellung	4	4	134.175252047
ERS1299352	latex agglutination Quellung	4	4	174.035875146
ERS1299353	latex agglutination Quellung	4	4	152.452488729
ERS1299609	Quellung	4	4	160.547130866
ERS1299460	QUELLUNG	4	4	123.700938408
ERS1299545	QUELLUNG	4	4	150.826424888
ERS1299731	QUELLUNG	4	4	137.347021922
ERS1299898	QUELLUNG	4	4	121.320816723
ERS1299501	QUELLUNG	4	4	157.569277658
ERS1299505	QUELLUNG	4	4	160.434134736
ERS1299863	QUELLUNG	4	4	201.195913232
ERS215190	Quellung	4	4	333.682615928
ERS221814	Quellung	4	4	169.527599643
ERS221849	Quellung	4	4	214.531752588
ERS221918	Quellung	4	4	141.915396961
ERS242896	Latex agglutination	5	5	200.427494525
ERS242887	Latex agglutination	5	5	244.375606341
ERS322405	Quellung	5	5	215.326867194
ERS322431	Quellung	5	5	210.550957428
ERS322696	Quellung	5	5	226.421196453
ERS355776	Latex agglutination	5	5	178.476352971
ERS355830	Latex agglutination	5	5	161.960280284
ERS355876	Latex agglutination	5	5	168.80460448
ERS355890	Latex agglutination	5	5	159.883402399
ERS355896	Latex agglutination	5	5	199.003563205
ERS356709	Quellung	5	5	183.448182721
ERS355832	Latex agglutination	5	5	315.248850343
ERS355846	Latex agglutination	5	5	337.534568488
ERS390758	Quellung	5	5	235.280723355
ERS390763	Quellung	5	5	216.045540592
ERS390764	Quellung	5	5	199.264129581
ERS390783	Quellung	5	5	194.024890662
ERS390814	Quellung	5	5	172.64377182
ERS390743	Quellung	5	5	221.414252369
ERS390820	Quellung	5	5	197.389384216
ERS390652	Quellung	5	5	179.195206443
ERS390680	Quellung	5	5	184.692580746
ERS390681	Quellung	5	5	158.692846355
ERS390698	Quellung	5	5	165.286328143
ERS390704	Quellung	5	5	187.317242264
ERS390706	Quellung	5	5	173.501461972
ERS390715	Quellung	5	5	204.922219496
ERS428698	Quellung	5	5	207.784217907
ERS428706	Quellung	5	5	212.395090296
ERS428783	Quellung	5	5	240.542471464
ERS464260	Quellung	5	5	182.94919901
ERS464333	Quellung	5	5	211.1470908
ERS464547	Quellung	5	5	210.871128138
ERS464637	Quellung	5	5	201.015974772
ERS464652	Quellung	5	5	229.487218157
ERS464757	Quellung	5	5	227.925440561
ERS464781	Quellung	5	5	218.120257595
ERS464806	Quellung	5	5	265.5590945
ERS464828	Quellung	5	5	264.881207753
ERS464871	Quellung	5	5	268.1587258
ERS437310	Quellung	5	5	240.954299593
ERS497417	Latex Agglutination	5	5	260.296626098
ERS497430	Latex Agglutination	5	5	241.458055251
ERS497132	Latex Agglutination	5	5	256.708841384
ERS497198	Latex Agglutination	5	5	224.490538262
ERS497244	Latex Agglutination	5	5	266.85418322
ERS497283	Latex Agglutination	5	5	254.010529799
ERS497287	Latex Agglutination	5	5	259.348449004
ERS497182	Latex Agglutination	5	5	276.492888222
ERS497385	Latex Agglutination	5	5	229.159304286
ERS497409	Latex Agglutination	5	5	231.253559266
ERS497412	Latex Agglutination	5	5	241.720782509
ERS497426	Latex Agglutination	5	5	255.078185669
ERS497432	Latex Agglutination	5	5	229.087635027
ERS508881	Quellung	5	5	233.404627439
ERS509135	Quellung	5	5	225.003567707
ERS525089	Latex Agglutination	5	5	248.921382154
ERS525119	Latex Agglutination	5	5	223.290168211
ERS508391	Quellung	5	5	250.817286157
ERS508439	Quellung	5	5	240.2077148
ERS509019	Quellung	5	5	207.783047429
ERS509021	Quellung	5	5	203.094833466
ERS509117	Quellung	5	5	222.783621413
ERS508767	Quellung	5	5	197.051116118
ERS508770	Quellung	5	5	163.516565638
ERS558278	Quellung	5	5	220.824511607
ERS558310	Quellung	5	5	276.202969862
ERS558379	Quellung	5	5	212.102200723
ERS558380	Quellung	5	5	221.623767903
ERS558436	Quellung	5	5	192.765006314
ERS558446	Quellung	5	5	218.350841731
ERS558447	Quellung	5	5	203.984576703
ERS558468	Quellung	5	5	211.14682069
ERS558469	Quellung	5	5	203.770739404
ERS558470	Quellung	5	5	198.079966146
ERS558482	Quellung	5	5	223.895305258
ERS558483	Quellung	5	5	220.511363764
ERS558485	Quellung	5	5	228.977520073
ERS558504	Quellung	5	5	263.185995683
ERS558509	Quellung	5	5	277.829934071
ERS558496	Quellung	5	5	312.574758645
ERS558515	Quellung	5	5	240.544992493
ERS558516	Quellung	5	5	258.232983616
ERS558497	Quellung	5	5	330.474156074
ERS558538	Quellung	5	5	226.48737347
ERS558542	Quellung	5	5	246.56151874
ERS558550	Quellung	5	5	248.164623207
ERS558553	Quellung	5	5	214.863177892
ERS558563	Quellung	5	5	218.6804663
ERS558573	Quellung	5	5	227.084587283
ERS558575	Quellung	5	5	216.694975724
ERS558579	Quellung	5	5	228.840664201
ERS558583	Quellung	5	5	265.81984095
ERS558588	Quellung	5	5	231.24761684
ERS558590	Quellung	5	5	269.788301074
ERS558591	Quellung	5	5	249.527419569
ERS558621	Quellung	5	5	223.664270939
ERS558675	Quellung	5	5	224.193957183
ERS558704	Quellung	5	5	306.668257316
ERS558707	Quellung	5	5	297.198551309
ERS558708	Quellung	5	5	266.349887342
ERS558687	Quellung	5	5	288.177588501
ERS558738	Quellung	5	5	284.388301524
ERS558739	Quellung	5	5	275.917283231
ERS558740	Quellung	5	5	294.604862435
ERS558742	Quellung	5	5	300.609413793
ERS558690	Quellung	5	5	247.22544979
ERS558834	Quellung	5	5	246.338317618
ERS558849	Quellung	5	5	284.60222886
ERS558852	Quellung	5	5	254.807895323
ERS558870	Quellung	5	5	258.772033683
ERS558886	Quellung	5	5	254.223646804
ERS558887	Quellung	5	5	265.959668034
ERS558895	Quellung	5	5	259.869581757
ERS558897	Quellung	5	5	279.363530161
ERS558901	Quellung	5	5	244.107746988
ERS558902	Quellung	5	5	253.729795189
ERS558904	Quellung	5	5	261.252816462
ERS558950	Quellung	5	5	267.479578538
ERS558958	Quellung	5	5	239.00842519
ERS558971	Quellung	5	5	249.577119859
ERS558976	Quellung	5	5	235.103260906
ERS558984	Quellung	5	5	250.314971087
ERS558990	Quellung	5	5	224.094736676
ERS558991	Quellung	5	5	215.921920124
ERS558994	Quellung	5	5	269.10699293
ERS558996	Quellung	5	5	255.9581149
ERS559000	Quellung	5	5	224.031710946
ERS559001	Quellung	5	5	298.935000214
ERS559024	Quellung	5	5	256.774568217
ERS559009	Quellung	5	5	217.366379825
ERS559031	Quellung	5	5	275.796814049
ERS559032	Quellung	5	5	0.123260321026
ERS559034	Quellung	5	5	236.512156088
ERS559010	Quellung	5	5	288.506042592
ERS559055	Quellung	5	5	243.639285738
ERS559059	Quellung	5	5	225.851623925
ERS566393	Quellung	5	5	233.632510472
ERS566396	Quellung	5	5	214.188802579
ERS566400	Quellung	5	5	199.174362934
ERS566408	Quellung	5	5	232.84757002
ERS566479	Quellung	5	5	225.283942169
ERS566497	Quellung	5	5	231.269585808
ERS566317	Quellung	5	5	223.920155403
ERS566332	Quellung	5	5	217.109324882
ERS566383	Quellung	5	5	209.627270333
ERS566502	Quellung	5	5	238.669166687
ERS566888	Quellung	5	5	208.440135685
ERS566584	Quellung	5	5	274.766703507
ERS566762	Quellung	5	5	238.665655254
ERS627031	Latex agglutination	5	5	201.117446197
ERS654405	Latex agglutination	5	5	332.222759942
ERS639945	Quellung	5	5	84.4085597945
ERS638763	Quellung	5	5	79.999639853
ERS653567	Quellung	5	5	201.298870264
ERS653593	Quellung	5	5	187.414481962
ERS686141	Latex agglutination	5	5	262.290219982
ERS708724	Quellung	5	5	299.667764365
ERS708027	Quellung	5	5	265.8581741
ERS708046	Quellung	5	5	310.381913416
ERS708459	Quellung	5	5	261.200460088
ERS715896	quellung	5	5	129.300887087
ERS715899	quellung	5	5	118.33170892
ERS715877	quellung	5	5	124.587350286
ERS715927	quellung	5	5	114.861917378
ERS715936	quellung	5	5	103.843669178
ERS715938	quellung	5	5	129.224468389
ERS715939	quellung	5	5	119.990411085
ERS715946	quellung	5	5	127.093748523
ERS715957	quellung	5	5	116.369695428
ERS724996	Latex agglutination and Quellung	5	5	125.656761873
ERS725000	Latex agglutination and Quellung	5	5	188.663471862
ERS725018	Latex agglutination and Quellung	5	5	155.943101271
ERS740708	Quellung	5	5	139.899789089
ERS740622	Quellung	5	5	129.460027056
ERS1021312	Quellung	5	5	130.468776378
ERS1021326	Quellung	5	5	126.28690663
ERS1021305	Quellung	5	5	142.034785701
ERS1021375	Quellung	5	5	177.229366389
ERS1021378	Quellung	5	5	155.914514601
ERS1021380	Quellung	5	5	120.626183139
ERS1021389	Quellung	5	5	142.62295082
ERS1021390	Quellung	5	5	135.51634955
ERS1021591	Quellung	5	5	174.454320977
ERS1021654	Quellung	5	5	158.048835937
ERS1021532	Quellung	5	5	138.418571882
ERS1021121	PCR and Quellung	5	5	157.667980453
ERS1206278	Quellung	5	5	290.087628274
ERS1210940	Quellung	5	5	255.298325541
ERS1207551	Quellung	5	5	237.789327493
ERS1206003	Quellung	5	5	284.17739042
ERS1207558	Quellung	5	5	302.200835991
ERS1206297	Quellung	5	5	289.79230771
ERS1303901	Quellung	5	5	176.79921578
ERS1299548	QUELLUNG	5	5	164.314606438
ERS1299559	QUELLUNG	5	5	185.524790496
ERS215302	Quellung	5	5	203.482531744
ERS215192	Quellung	5	5	133.519469323
ERS215253	Quellung	5	5	153.328456342
ERS322578	Quellung	8	8	190.165555088
ERS356512	Quellung	8	8	180.561244128
ERS322726	Quellung	8	8	273.855981705
ERS394280	Quellung	8	8	188.822566813
ERS394395	Quellung	8	8	201.434825768
ERS428652	Quellung	8	8	232.797779694
ERS428671	Quellung	8	8	263.378314197
ERS428680	Quellung	8	8	267.157877203
ERS428733	Quellung	8	8	242.045635131
ERS428735	Quellung	8	8	267.804251086
ERS428771	Quellung	8	8	249.07921659
ERS428837	Quellung	8	8	251.185716569
ERS428839	Quellung	8	8	200.475754227
ERS428845	Quellung	8	8	244.122152869
ERS428888	Quellung	8	8	285.016938165
ERS428953	Quellung	8	8	286.846485078
ERS454994	Quellung	8	8	285.169100285
ERS455072	Quellung	8	8	309.249070933
ERS454998	Quellung	8	8	360.277223176
ERS455162	Quellung	8	8	225.951384653
ERS455205	Quellung	8	8	310.989481456
ERS455280	Quellung	8	8	356.7955918
ERS464193	Quellung	8	8	216.786903253
ERS464209	Quellung	8	8	226.712555401
ERS464253	Quellung	8	8	170.124363271
ERS464261	Quellung	8	8	163.813146717
ERS464264	Quellung	8	8	174.356901205
ERS464390	Quellung	8	8	210.622986834
ERS464397	Quellung	8	8	206.852337467
ERS464511	Quellung	8	8	179.016393443
ERS464553	Quellung	8	8	219.052138035
ERS464571	Quellung	8	8	203.609303498
ERS464656	Quellung	8	8	206.879708641
ERS464681	Quellung	8	8	190.264865631
ERS464693	Quellung	8	8	175.843498108
ERS464767	Quellung	8	8	218.121608147
ERS464787	Quellung	8	8	169.927722993
ERS508418	Quellung	8	8	233.965826549
ERS508434	Quellung	8	8	238.317933296
ERS508503	Quellung	8	8	238.75434146
ERS508726	Quellung	8	8	299.43659499
ERS508892	Quellung	8	8	222.993947279
ERS508922	Quellung	8	8	194.34425104
ERS508417	Quellung	8	8	238.940267364
ERS508452	Quellung	8	8	191.273637462
ERS508491	Quellung	8	8	221.303237047
ERS508631	Quellung	8	8	180.690716985
ERS509065	Quellung	8	8	191.863198151
ERS509083	Quellung	8	8	209.340413224
ERS509089	Quellung	8	8	244.155646543
ERS558093	Quellung	8	8	215.255378008
ERS558241	Quellung	8	8	222.630468889
ERS558262	Quellung	8	8	228.060045514
ERS558281	Quellung	8	8	231.579222217
ERS558405	Quellung	8	8	278.008026777
ERS558593	Quellung	8	8	287.502582929
ERS558648	Quellung	8	8	236.816660402
ERS558799	Quellung	8	8	253.074777778
ERS558835	Quellung	8	8	254.72884305
ERS558982	Quellung	8	8	254.319535951
ERS558983	Quellung	8	8	242.373368928
ERS559011	Quellung	8	8	279.015267983
ERS566444	Quellung	8	8	208.154719164
ERS566556	Quellung	8	8	217.885621805
ERS566312	Quellung	8	8	213.011752048
ERS566296	Quellung	8	8	230.479693335
ERS566328	Quellung	8	8	230.467448336
ERS566342	Quellung	8	8	214.328359553
ERS566401	Quellung	8	8	233.529418385
ERS566424	Quellung	8	8	219.528072336
ERS566413	Quellung	8	8	233.559760772
ERS566442	Quellung	8	8	227.362710827
ERS566495	Quellung	8	8	219.762708126
ERS566517	Quellung	8	8	270.467718446
ERS566520	Quellung	8	8	226.113991037
ERS566522	Quellung	8	8	239.489131438
ERS566533	Quellung	8	8	264.225740158
ERS566361	Quellung	8	8	238.489633393
ERS566543	Quellung	8	8	205.557518857
ERS566553	Quellung	8	8	209.427928952
ERS566571	Quellung	8	8	196.806396211
ERS566578	Quellung	8	8	208.206670373
ERS566783	Quellung	8	8	227.00301398
ERS566784	Quellung	8	8	219.191154789
ERS566819	Quellung	8	8	215.313991937
ERS566823	Quellung	8	8	237.866579031
ERS566831	Quellung	8	8	250.543754488
ERS566775	Quellung	8	8	237.769159259
ERS566845	Quellung	8	8	233.646826317
ERS566849	Quellung	8	8	229.018846944
ERS566866	Quellung	8	8	198.512952913
ERS566928	Quellung	8	8	225.249728202
ERS566938	Quellung	8	8	194.65748892
ERS566952	Quellung	8	8	184.619020715
ERS566579	Quellung	8	8	209.760704808
ERS566612	Quellung	8	8	181.115870554
ERS566631	Quellung	8	8	215.607781877
ERS566634	Quellung	8	8	270.437195985
ERS566635	Quellung	8	8	212.192687665
ERS566646	Quellung	8	8	217.274092148
ERS566653	Quellung	8	8	218.227671447
ERS566659	Quellung	8	8	230.846773195
ERS566673	Quellung	8	8	233.657180544
ERS566695	Quellung	8	8	207.391387534
ERS566699	Quellung	8	8	195.480424883
ERS566704	Quellung	8	8	204.943558208
ERS566712	Quellung	8	8	212.523752822
ERS566716	Quellung	8	8	193.863184645
ERS566717	Quellung	8	8	181.246333816
ERS566726	Quellung	8	8	199.324454208
ERS566729	Quellung	8	8	237.842089033
ERS566733	Quellung	8	8	210.981333129
ERS566740	Quellung	8	8	209.58126155
ERS566750	Quellung	8	8	191.182880411
ERS566765	Quellung	8	8	202.653833427
ERS628768	Quellung	8	8	241.629215127
ERS628795	Quellung	8	8	339.607304682
ERS628903	Quellung	8	8	246.969475288
ERS639212	Quellung	8	8	239.502817025
ERS639938	Quellung	8	8	264.001998816
ERS638938	Quellung	8	8	203.952703691
ERS638957	Quellung	8	8	211.508948528
ERS639064	Quellung	8	8	229.647213475
ERS639974	Quellung	8	8	84.7393548416
ERS640054	Quellung	8	8	77.1009064451
ERS640094	Quellung	8	8	84.7985990281
ERS653712	Quellung	8	8	236.921913371
ERS653751	Quellung	8	8	212.539599291
ERS653785	Quellung	8	8	208.198927212
ERS653833	Quellung	8	coverage too low	141.385980827
ERS653901	Quellung	8	8	247.451532088
ERS708503	Quellung	8	8	311.936848218
ERS708622	Quellung	8	8	401.957399108
ERS708557	Quellung	8	8	266.13222348
ERS708168	Quellung	8	8	315.512770589
ERS708244	Quellung	8	8	317.08661311
ERS708460	Quellung	8	8	244.214913238
ERS708530	Quellung	8	8	253.075655636
ERS708448	Quellung	8	8	278.839898889
ERS707776	Quellung	8	8	270.932870845
ERS707714	Quellung	8	8	357.561061803
ERS707863	Quellung	8	8	335.356084121
ERS708088	Quellung	8	8	287.659562016
ERS708274	Quellung	8	8	292.151946032
ERS708285	Quellung	8	8	294.627281588
ERS708292	Quellung	8	8	266.877840378
ERS708302	Quellung	8	8	266.29800366
ERS708319	Quellung	8	8	265.185261883
ERS708325	Quellung	8	8	292.191787297
ERS708326	Quellung	8	8	286.674784981
ERS708356	Quellung	8	8	275.750850285
ERS708279	Quellung	8	8	300.624067275
ERS708288	Quellung	8	8	261.746195384
ERS708305	Quellung	8	8	271.900090712
ERS708320	Quellung	8	8	282.396800994
ERS708322	Quellung	8	8	288.961380984
ERS708447	Quellung	8	8	320.330637483
ERS708344	Quellung	8	8	274.305985419
ERS708357	Quellung	8	8	269.738195618
ERS708358	Quellung	8	8	272.214656634
ERS708362	Quellung	8	8	284.953844907
ERS708422	Quellung	8	8	274.769899812
ERS708426	Quellung	8	8	304.166901137
ERS725037	Latex agglutination and Quellung	8	8	179.21388907
ERS740146	Quellung	8	8	53.0802700202
ERS740586	Quellung	8	8	50.2375844939
ERS740797	Quellung	8	8	137.658211465
ERS1021605	Quellung	8	8	117.586654752
ERS1021187	PCR and Quellung	8	8	144.980338223
ERS1207590	Quellung	8	8	258.599073072
ERS1207561	Quellung	8	8	298.282211213
ERS1303906	Quellung	8	8	187.347134468
ERS1299342	Quellung	8	8	165.161514688
ERS1299627	Quellung	8	8	177.421369774
ERS1299628	latex agglutination Quellung	8	8	167.990694701
ERS1299354	latex agglutination Quellung	8	8	160.51257926
ERS1299835	latex agglutination Quellung	8	8	186.600054472
ERS1299768	latex agglutination Quellung	8	8	174.54086881
ERS1299634	latex agglutination Quellung	8	8	160.151869501
ERS1299612	Quellung	8	8	156.892989063
ERS1299759	Quellung	8	8	177.232855313
ERS1299619	Quellung	8	8	169.005521504
ERS1299557	QUELLUNG	8	8	146.388625656
ERS1299478	QUELLUNG	8	8	175.858556756
ERS356367	Quellung	13	13	185.087481965
ERS355892	Latex agglutination	13	13	223.405325224
ERS356345	Quellung	13	13	230.255141662
ERS393919	Quellung	13	13	222.581488893
ERS394110	Quellung	13	13	214.008909137
ERS394116	Quellung	13	13	213.788409118
ERS428800	Quellung	13	13	229.476143636
ERS428801	Quellung	13	13	230.61393814
ERS428846	Quellung	13	13	226.631072135
ERS428943	Quellung	13	13	284.876750934
ERS429014	Quellung	13	13	225.195255963
ERS437188	Quellung	13	13	204.545595739
ERS437227	Quellung	13	13	221.649698489
ERS437065	Quellung	13	13	231.41670587
ERS464339	Quellung	13	13	193.544724634
ERS464531	Quellung	13	13	224.614879024
ERS464575	Quellung	13	13	222.829450123
ERS464775	Quellung	13	13	221.347895278
ERS508563	Quellung	13	13	203.525929461
ERS508647	Quellung	13	13	253.788589192
ERS508908	Quellung	13	13	217.437418826
ERS525126	Latex Agglutination	13	13	231.736786543
ERS509006	Quellung	13	13	232.676320108
ERS558465	Quellung	13	13	226.343314658
ERS558735	Quellung	13	13	282.007009362
ERS559025	Quellung	13	13	223.700645789
ERS566365	Quellung	13	13	234.161116276
ERS566375	Quellung	13	13	203.792168153
ERS566789	Quellung	13	13	206.451673896
ERS566771	Quellung	13	13	232.166892134
ERS566844	Quellung	13	13	259.189804238
ERS566855	Quellung	13	13	234.690712483
ERS566583	Quellung	13	13	222.550696322
ERS566760	Quellung	13	13	175.807843552
ERS558642	Quellung	13	13	112.293393778
ERS638649	Quellung	13	13	253.678024053
ERS638675	Quellung	13	13	250.877430711
ERS638683	Quellung	13	13	244.331128183
ERS638724	Quellung	13	13	241.215226116
ERS639237	Quellung	13	13	223.63924072
ERS639244	Quellung	13	13	222.126713231
ERS639769	Quellung	13	13	180.288612826
ERS639772	Quellung	13	13	238.513763244
ERS639893	Quellung	13	13	253.701793757
ERS639907	Quellung	13	13	215.618586288
ERS639850	Quellung	13	13	271.908576676
ERS639929	Quellung	13	13	221.693816501
ERS638932	Quellung	13	13	219.999234688
ERS638936	Quellung	13	13	259.994822886
ERS638925	Quellung	13	13	255.929753322
ERS639096	Quellung	13	13	193.16774073
ERS639169	Quellung	13	13	241.666760455
ERS639178	Quellung	13	13	198.019371408
ERS639183	Quellung	13	13	211.696675168
ERS639190	Quellung	13	13	227.964786624
ERS639055	Quellung	13	13	210.444804091
ERS639024	Quellung	13	13	236.039463111
ERS639954	Quellung	13	13	96.567933859
ERS639958	Quellung	13	13	90.3416219672
ERS639997	Quellung	13	13	78.8587840986
ERS640027	Quellung	13	13	85.0846458067
ERS638906	Quellung	13	13	79.5941142972
ERS640161	Quellung	13	13	81.4016022041
ERS640195	Quellung	13	13	74.6349797305
ERS640056	Quellung	13	13	71.936578108
ERS640091	Quellung	13	13	86.644712704
ERS640115	Quellung	13	13	91.2171393972
ERS653718	Quellung	13	13	252.91451235
ERS653738	Quellung	13	13	211.402885228
ERS653739	Quellung	13	13	209.051125122
ERS653749	Quellung	13	13	215.231608304
ERS653798	Quellung	13	13	209.685794225
ERS653857	Quellung	13	13	83.6965491162
ERS654053	Quellung	13	13	236.155790602
ERS707608	Quellung	13	13	324.919473375
ERS707623	Quellung	13	13	320.482461965
ERS707530	Quellung	13	13	382.062652078
ERS707603	Quellung	13	13	301.567539948
ERS707830	Quellung	13	13	271.066913067
ERS707832	Quellung	13	13	271.764022662
ERS708476	Quellung	13	13	276.915475743
ERS708478	Quellung	13	13	299.199798318
ERS708624	Quellung	13	13	387.813637417
ERS708615	Quellung	13	13	281.434420602
ERS708623	Quellung	13	13	347.316566988
ERS708679	Quellung	13	13	305.643278869
ERS707929	Quellung	13	13	296.498583047
ERS708603	Quellung	13	13	278.35392549
ERS707708	Quellung	13	13	357.446715121
ERS707800	Quellung	13	13	279.47296984
ERS708072	Quellung	13	13	335.335263121
ERS708169	Quellung	13	13	319.282722171
ERS708214	Quellung	13	13	298.369884505
ERS708233	Quellung	13	13	277.551022705
ERS708346	Quellung	13	13	297.790047787
ERS708412	Quellung	13	13	270.254781515
ERS708366	Quellung	13	13	300.63115767
ERS740703	Quellung	13	13	187.891856851
ERS740709	PCR and Quellung	13	13	145.434573665
ERS740711	PCR and Quellung	13	13	153.668097501
ERS1021448	Quellung	13	13	141.714254845
ERS1021490	Quellung	13	13	165.305798592
ERS1021258	Quellung	13	13	164.804631491
ERS1299542	QUELLUNG	13	13	148.253061812
ERS1299544	QUELLUNG	13	13	154.613258363
ERS242894	Latex agglutination	14	14	181.538773204
ERS242900	Latex agglutination	14	14	217.714912113
ERS242917	Latex agglutination	14	14	219.191785046
ERS242918	Latex agglutination	14	14	171.83128012
ERS242936	Latex agglutination	14	14	181.689044552
ERS242949	Latex agglutination	14	14	210.25491657
ERS339272	Quellung	14	14	181.62802352
ERS322289	Quellung	14	14	420.613825594
ERS322338	Quellung	14	14	228.697955941
ERS322347	Quellung	14	14	204.673898119
ERS322352	Quellung	14	14	218.424311725
ERS322353	Quellung	14	14	205.91370427
ERS322354	Quellung	14	14	203.997001776
ERS322355	Quellung	14	14	236.258792652
ERS322358	Quellung	14	14	232.440063656
ERS322369	Quellung	14	14	253.64453038
ERS322371	Quellung	14	14	191.468567042
ERS322402	Quellung	14	14	195.973916351
ERS322404	Quellung	14	14	190.555054101
ERS322410	Quellung	14	14	213.493088553
ERS322413	Quellung	14	14	212.431645219
ERS322418	Quellung	14	14	220.387743296
ERS322423	Quellung	14	14	250.022441662
ERS322425	Quellung	14	14	247.504293628
ERS322426	Quellung	14	14	225.423679217
ERS322434	Quellung	14	14	242.416046351
ERS356484	Quellung	14	14	192.807503663
ERS356581	Quellung	14	14	202.08813248
ERS356614	Quellung	14	14	212.081402232
ERS356730	Quellung	14	14	204.526868094
ERS322680	Quellung	14	14	247.094716418
ERS322682	Quellung	14	14	226.100035339
ERS322547	Quellung	14	14	248.212342689
ERS322559	Quellung	14	14	234.382516662
ERS322626	Quellung	14	14	244.511651882
ERS322631	Quellung	14	14	241.986661054
ERS322638	Quellung	14	14	220.680632868
ERS322667	Quellung	14	14	281.883028746
ERS322671	Quellung	14	14	297.810351076
ERS356582	Quellung	14	14	203.500989279
ERS356615	Quellung	14	14	228.442161512
ERS356616	Quellung	14	14	226.065011041
ERS356619	Quellung	14	14	234.810281297
ERS356646	Quellung	14	14	203.035319169
ERS356655	Quellung	14	14	220.154908241
ERS356492	Quellung	14	14	250.167490878
ERS356551	Quellung	14	14	221.280277673
ERS356558	Quellung	14	14	232.637694339
ERS356562	Quellung	14	14	245.722556234
ERS356563	Quellung	14	14	220.932285606
ERS356697	Quellung	14	14	244.089199416
ERS356698	Quellung	14	14	255.217112386
ERS356705	Quellung	14	14	226.748299993
ERS356706	Quellung	14	14	231.250407979
ERS356717	Quellung	14	14	228.834631738
ERS356727	Quellung	14	14	313.520864893
ERS356729	Quellung	14	14	280.993465582
ERS356470	Quellung	14	14	210.841235935
ERS356480	Quellung	14	14	250.712483371
ERS356483	Quellung	14	14	256.047881548
ERS356486	Quellung	14	14	234.453825774
ERS356488	Quellung	14	14	196.7394989
ERS356490	Quellung	14	14	301.8060023
ERS356495	Quellung	14	14	286.735739866
ERS356496	Quellung	14	14	288.62993317
ERS322732	Quellung	14	14	177.375833684
ERS322735	Quellung	14	14	162.142874829
ERS355831	Latex agglutination	14	14	150.601963251
ERS356575	Quellung	14	14	145.003027486
ERS322282	Quellung	14	14	211.764202736
ERS356491	Quellung	14	14	204.051293941
ERS356481	Quellung	14	14	177.650895978
ERS356552	Quellung	14	14	164.003124275
ERS356567	Quellung	14	14	191.607853906
ERS356574	Quellung	14	14	182.943076511
ERS356598	Quellung	14	14	187.387470935
ERS356607	Quellung	14	14	193.951240594
ERS356630	Quellung	14	14	176.126843784
ERS356635	Quellung	14	14	180.907705571
ERS356640	Quellung	14	14	195.891892865
ERS356652	Quellung	14	14	167.892802237
ERS356658	Quellung	14	14	161.084672818
ERS356670	Quellung	14	14	171.912133128
ERS356684	Quellung	14	14	164.717205799
ERS356723	Quellung	14	14	180.782014257
ERS322701	Quellung	14	14	269.571492562
ERS355863	Latex agglutination	14	14	272.479679829
ERS355879	Latex agglutination	14	14	390.77555412
ERS322313	Quellung	14	14	191.862207746
ERS322314	Quellung	14	14	202.184111664
ERS322315	Quellung	14	14	192.220013821
ERS322326	Quellung	14	14	192.907174354
ERS322332	Quellung	14	14	181.997960667
ERS322336	Quellung	14	14	180.026335752
ERS322343	Quellung	14	14	187.374415605
ERS322345	Quellung	14	14	182.208826754
ERS322357	Quellung	14	14	182.737702667
ERS322293	Quellung	14	14	230.8188618
ERS322373	Quellung	14	14	176.832551889
ERS322374	Quellung	14	14	191.610104825
ERS322378	Quellung	14	14	177.080423083
ERS322384	Quellung	14	14	163.377638921
ERS322385	Quellung	14	14	192.19615408
ERS322386	Quellung	14	14	142.683140392
ERS322295	Quellung	14	14	251.798956924
ERS322464	Quellung	14	14	188.195280723
ERS322524	Quellung	14	14	217.388889014
ERS322568	Quellung	14	14	169.977693393
ERS322583	Quellung	14	14	241.534946642
ERS322594	Quellung	14	14	211.146460543
ERS322307	Quellung	14	14	201.526213076
ERS356634	Quellung	14	14	269.918224115
ERS322458	Quellung	14	14	177.770644866
ERS322461	Quellung	14	14	190.662738063
ERS322463	Quellung	14	14	159.558189631
ERS322466	Quellung	14	14	160.045738673
ERS322479	Quellung	14	14	155.354013276
ERS322485	Quellung	14	14	169.707943268
ERS322498	Quellung	14	14	211.23676741
ERS322510	Quellung	14	14	170.421664645
ERS322511	Quellung	14	14	528.755534447
ERS322515	Quellung	14	14	302.341811044
ERS322517	Quellung	14	14	301.81545616
ERS322449	Quellung	14	14	177.598224475
ERS322317	Quellung	14	14	361.110513367
ERS322448	Quellung	14	14	355.790511476
ERS322476	Quellung	14	14	344.070336715
ERS390745	Quellung	14	14	193.431098246
ERS390737	Quellung	14	14	190.997764837
ERS390755	Quellung	14	14	235.302602287
ERS390765	Quellung	14	14	211.231095095
ERS390790	Quellung	14	14	188.527606395
ERS390797	Quellung	14	14	206.245669795
ERS390805	Quellung	14	14	180.698190036
ERS393855	Quellung	14	14	167.517258921
ERS393877	Quellung	14	14	239.751318476
ERS393921	Quellung	14	14	190.723782984
ERS394051	Quellung	14	14	254.691747906
ERS394067	Quellung	14	14	216.527507355
ERS394072	Quellung	14	14	228.57217459
ERS394040	Quellung	14	14	193.76918627
ERS394095	Quellung	14	14	207.993553368
ERS394097	Quellung	14	14	225.245856621
ERS394103	Quellung	14	14	215.59049482
ERS394130	Quellung	14	14	171.646434657
ERS394132	Quellung	14	14	217.024870403
ERS394227	Quellung	14	14	208.167684457
ERS394241	Quellung	14	14	196.556274099
ERS394256	Quellung	14	14	193.066269304
ERS394281	Quellung	14	14	210.215390433
ERS394225	Quellung	14	14	210.224304072
ERS390656	Quellung	14	14	205.464060703
ERS390668	Quellung	14	14	187.22765569
ERS390686	Quellung	14	14	190.298719452
ERS390714	Quellung	14	14	199.180485433
ERS390717	Quellung	14	14	201.348480517
ERS390649	Quellung	14	14	183.496172312
ERS390732	Quellung	14	14	204.175004446
ERS390733	Quellung	14	14	199.778869724
ERS428606	Quellung	14	14	252.991043594
ERS428612	Quellung	14	14	255.587343533
ERS428620	Quellung	14	14	267.77246811
ERS428622	Quellung	14	14	250.379167295
ERS428623	Quellung	14	14	263.081643081
ERS428627	Quellung	14	14	241.803166143
ERS428628	Quellung	14	14	239.159596905
ERS428633	Quellung	14	14	221.991207911
ERS428644	Quellung	14	14	269.391509084
ERS428667	Quellung	14	14	187.227475617
ERS428669	Quellung	14	14	193.53094901
ERS428672	Quellung	14	14	235.87343533
ERS428715	Quellung	14	14	215.565824748
ERS428734	Quellung	14	14	239.778509577
ERS428736	Quellung	14	14	250.068810592
ERS428683	Quellung	14	14	308.836072327
ERS428742	Quellung	14	14	238.328827744
ERS428752	Quellung	14	14	254.639256476
ERS428779	Quellung	14	14	238.381229137
ERS428780	Quellung	14	14	231.523399428
ERS428782	Quellung	14	14	239.037146915
ERS428795	Quellung	14	14	230.998665205
ERS428809	Quellung	14	14	222.922638167
ERS428830	Quellung	14	14	226.820959657
ERS428869	Quellung	14	14	265.551351339
ERS428878	Quellung	14	14	255.826211051
ERS428886	Quellung	14	14	264.65305461
ERS428894	Quellung	14	14	265.025716749
ERS428909	Quellung	14	14	243.14525405
ERS428912	Quellung	14	14	224.754886182
ERS428923	Quellung	14	14	223.260276008
ERS428925	Quellung	14	14	222.632269624
ERS428930	Quellung	14	14	239.864674753
ERS428952	Quellung	14	14	271.261572537
ERS428955	Quellung	14	14	280.947186689
ERS428972	Quellung	14	14	282.872532711
ERS428974	Quellung	14	14	245.24671197
ERS428976	Quellung	14	14	261.218602494
ERS428987	Quellung	14	14	252.470180951
ERS428993	Quellung	14	14	239.235227782
ERS429002	Quellung	14	14	253.435284955
ERS437223	Quellung	14	14	179.993652409
ERS437208	Quellung	14	14	215.226926393
ERS437259	Quellung	14	14	202.730814855
ERS437275	Quellung	14	14	199.419803135
ERS437044	Quellung	14	14	247.403452459
ERS437049	Quellung	14	14	215.486862512
ERS437055	Quellung	14	14	239.019769821
ERS437058	Quellung	14	14	135.037849202
ERS437087	Quellung	14	14	233.235448372
ERS455388	Quellung	14	14	386.757033559
ERS455395	Quellung	14	14	347.374505642
ERS455396	Quellung	14	14	348.272352188
ERS455398	Quellung	14	14	397.484823179
ERS455401	Quellung	14	14	363.656752869
ERS455403	Quellung	14	14	367.462696646
ERS464184	Quellung	14	14	194.674235757
ERS464213	Quellung	14	14	188.249662925
ERS464226	Quellung	14	14	190.660847291
ERS464231	Quellung	14	14	183.002860918
ERS464238	Quellung	14	14	210.905342106
ERS464240	Quellung	14	14	180.808665138
ERS464249	Quellung	14	14	196.946223296
ERS464250	Quellung	14	14	191.40284021
ERS464257	Quellung	14	14	187.629579776
ERS464190	Quellung	14	14	208.588156115
ERS464279	Quellung	14	14	174.577761371
ERS464306	Quellung	14	14	192.915907919
ERS464280	Quellung	14	14	185.637246406
ERS464316	Quellung	14	14	196.29273651
ERS464342	Quellung	14	14	173.917881975
ERS464373	Quellung	14	14	165.330446155
ERS464383	Quellung	14	14	219.005769105
ERS464388	Quellung	14	14	227.823789062
ERS464396	Quellung	14	14	212.545631754
ERS464407	Quellung	14	14	168.453371089
ERS464408	Quellung	14	14	184.739940081
ERS464420	Quellung	14	14	210.716715099
ERS464421	Quellung	14	14	200.116687638
ERS464476	Quellung	14	14	203.901472776
ERS464497	Quellung	14	14	202.795911431
ERS464381	Quellung	14	14	234.346141812
ERS464503	Quellung	14	14	197.712346065
ERS464504	Quellung	14	14	188.961043346
ERS464536	Quellung	14	14	216.75728116
ERS464552	Quellung	14	14	203.230338786
ERS464584	Quellung	14	14	205.846806959
ERS464585	Quellung	14	14	125.967996435
ERS464587	Quellung	14	14	176.992457171
ERS464590	Quellung	14	14	188.223192118
ERS464600	Quellung	14	14	201.624533216
ERS464525	Quellung	14	14	203.497837992
ERS464624	Quellung	14	14	225.127818432
ERS464629	Quellung	14	14	206.674965054
ERS464632	Quellung	14	14	235.101550208
ERS464646	Quellung	14	14	208.502621195
ERS464647	Quellung	14	14	216.59539507
ERS464655	Quellung	14	14	210.530969268
ERS464666	Quellung	14	14	200.678426968
ERS464667	Quellung	14	14	204.437461594
ERS464676	Quellung	14	14	214.610804861
ERS464686	Quellung	14	14	186.496737293
ERS464689	Quellung	14	14	189.40798581
ERS464697	Quellung	14	14	184.37619158
ERS464725	Quellung	14	14	193.996439046
ERS464736	Quellung	14	14	212.58074609
ERS464711	Quellung	14	14	270.318887686
ERS464743	Quellung	14	14	210.184867972
ERS464749	Quellung	14	14	216.788703988
ERS464752	Quellung	14	14	227.246203262
ERS464763	Quellung	14	14	232.250536281
ERS464788	Quellung	14	14	188.303054722
ERS464795	Quellung	14	14	181.81905763
ERS464804	Quellung	14	14	175.043431481
ERS464821	Quellung	14	14	254.882535795
ERS464829	Quellung	14	14	251.51750202
ERS464842	Quellung	14	14	280.265608435
ERS464855	Quellung	14	14	246.748885232
ERS464859	Quellung	14	14	285.974839228
ERS464864	Quellung	14	14	269.780107729
ERS464865	Quellung	14	14	289.059588577
ERS464875	Quellung	14	14	266.118042691
ERS464889	Quellung	14	14	284.851180494
ERS464893	Quellung	14	14	263.069037935
ERS455390	Quellung	14	14	296.620335252
ERS508323	Quellung	14	14	221.958254457
ERS508361	Quellung	14	14	275.631326489
ERS508363	Quellung	14	14	253.343627536
ERS508379	Quellung	14	14	255.373866381
ERS508395	Quellung	14	14	255.246734479
ERS508426	Quellung	14	14	249.830123148
ERS508315	Quellung	14	14	266.963217734
ERS508514	Quellung	14	14	197.33734297
ERS508520	Quellung	14	14	227.06910096
ERS508532	Quellung	14	14	212.981319624
ERS497414	Latex Agglutination	14	14	291.664982229
ERS497136	Latex Agglutination	14	14	263.519671906
ERS497272	Latex Agglutination	14	14	232.204437462
ERS497279	Latex Agglutination	14	14	257.38204622
ERS497299	Latex Agglutination	14	14	260.673610001
ERS497379	Latex Agglutination	14	14	283.039911044
ERS497423	Latex Agglutination	14	14	268.507078015
ERS497435	Latex Agglutination	14	14	238.815836565
ERS497440	Latex Agglutination	14	14	256.992006987
ERS508396	Quellung	14	14	267.77552936
ERS508437	Quellung	14	14	228.311608214
ERS508342	Quellung	14	14	215.909675125
ERS508463	Quellung	14	14	248.182720596
ERS508489	Quellung	14	14	244.539293166
ERS508348	Quellung	14	14	217.18657642
ERS508515	Quellung	14	14	229.862851509
ERS508519	Quellung	14	14	233.043219895
ERS508528	Quellung	14	14	220.066312072
ERS508542	Quellung	14	14	224.528623811
ERS508559	Quellung	14	14	209.46214292
ERS508638	Quellung	14	14	247.236524311
ERS508641	Quellung	14	14	243.043152367
ERS508729	Quellung	14	14	251.595023668
ERS508737	Quellung	14	14	228.5058175
ERS508750	Quellung	14	14	290.475596662
ERS508794	Quellung	14	14	234.855929933
ERS508804	Quellung	14	14	246.914282756
ERS508812	Quellung	14	14	237.619788279
ERS508826	Quellung	14	14	228.833911444
ERS508848	Quellung	14	14	274.043348197
ERS508859	Quellung	14	14	280.553636022
ERS509140	Quellung	14	14	216.580539005
ERS508886	Quellung	14	14	235.662479207
ERS508900	Quellung	14	14	224.21403538
ERS508910	Quellung	14	14	223.536598816
ERS508912	Quellung	14	14	205.380776702
ERS508914	Quellung	14	14	225.097926228
ERS525087	Latex Agglutination	14	14	238.543205264
ERS525091	Latex Agglutination	14	14	242.054008549
ERS525093	Latex Agglutination	14	14	251.987313821
ERS525100	Latex Agglutination	14	14	258.701264791
ERS525104	Latex Agglutination	14	14	240.537069259
ERS525110	Latex Agglutination	14	14	230.500221716
ERS525136	Latex Agglutination	14	14	216.540922832
ERS525138	Latex Agglutination	14	14	215.766426644
ERS508307	Quellung	14	14	221.882083361
ERS508312	Quellung	14	14	227.878081227
ERS508320	Quellung	14	14	260.318955213
ERS508381	Quellung	14	14	211.888543498
ERS508387	Quellung	14	14	238.492244459
ERS508394	Quellung	14	14	243.632172835
ERS508397	Quellung	14	14	238.543565411
ERS508421	Quellung	14	14	242.563346486
ERS508427	Quellung	14	14	200.074550435
ERS508433	Quellung	14	14	231.909657118
ERS508302	Quellung	14	14	241.710788429
ERS508467	Quellung	14	14	236.575451928
ERS508488	Quellung	14	14	203.395196089
ERS508305	Quellung	14	14	237.336622676
ERS508571	Quellung	14	14	185.605013247
ERS509090	Quellung	14	14	206.647773954
ERS509126	Quellung	14	14	306.623328974
ERS508615	Quellung	14	14	238.455689535
ERS508642	Quellung	14	14	239.552697389
ERS508646	Quellung	14	14	228.420732764
ERS508648	Quellung	14	14	221.479889165
ERS508664	Quellung	14	14	237.288543048
ERS508681	Quellung	14	14	225.240724526
ERS508587	Quellung	14	14	193.733981898
ERS508709	Quellung	14	14	215.496676518
ERS508745	Quellung	14	14	193.36294042
ERS508748	Quellung	14	14	177.995106502
ERS508775	Quellung	14	14	219.656014568
ERS508649	Quellung	14	14	175.066030707
ERS508688	Quellung	14	14	208.067473546
ERS508701	Quellung	14	14	183.482126578
ERS508707	Quellung	14	14	187.072522357
ERS508714	Quellung	14	14	193.848958837
ERS508727	Quellung	14	14	185.098196339
ERS508773	Quellung	14	14	161.477053007
ERS508776	Quellung	14	14	173.326070368
ERS508837	Quellung	14	14	160.872636254
ERS508843	Quellung	14	14	156.194506407
ERS508861	Quellung	14	14	168.122936189
ERS508866	Quellung	14	14	196.503332485
ERS508963	Quellung	14	14	217.706538694
ERS508996	Quellung	14	14	203.597958867
ERS509012	Quellung	14	14	215.487492769
ERS509041	Quellung	14	14	217.589130763
ERS508931	Quellung	14	14	218.721523062
ERS509057	Quellung	14	14	214.383732159
ERS509077	Quellung	14	14	199.332827627
ERS509087	Quellung	14	14	254.869120318
ERS509100	Quellung	14	14	184.681506225
ERS558034	Quellung	14	14	233.170711943
ERS558041	Quellung	14	14	302.863934201
ERS558042	Quellung	14	14	306.824651164
ERS558028	Quellung	14	14	212.633327556
ERS558111	Quellung	14	14	258.705496519
ERS558112	Quellung	14	14	268.146030617
ERS558115	Quellung	14	14	252.686449243
[truncated: 7,468 more rows]

## Sheet: Supplementary Table S8
Supplementary Table S7: Errors by serotype made by SeroBA for the GPS dataset.
Serotype	Number of Serotype	concordant	discordant
1	537	537	0
2	29	29	0
3	293	292	1
4	256	255	1
5	199	199	0
8	184	183	1
13	105	105	0
14	838	835	3
20	56	55	1
21	54	54	0
24	5	5	0
27	4	4	0
29	40	25	15
31	45	45	0
34	133	133	0
36	1	1	0
37	4	4	0
38	62	62	0
39	5	5	0
40	2	2	0
43	1	1	0
45	8	8	0
46	2	2	0
48	1	1	0
06A	631	614	17
06B	694	692	2
06C	142	142	0
06D	4	2	2
07B	8	7	1
07C	77	77	0
07F	206	205	1
09L	6	6	0
09N	87	70	17
09V	198	198	0
10A	115	115	0
10B	10	10	0
10F	11	11	0
11A	151	144	7
11B	3	3	0
12F	237	235	2
15A	148	147	1
15B/C	379	378	1
15F	7	5	2
16F	214	214	0
17F	83	83	0
18A	29	27	2
18B	5	5	0
18C	205	202	3
18F	10	10	0
19A	777	774	3
19B	18	18	0
19F	719	709	10
22A	9	9	0
22F	138	138	0
23A	107	106	1
23B	79	79	0
23F	657	655	2
24a	1	1	0
24B	4	4	0
24F	23	22	1
25F	8	8	0
28A	9	9	0
28F	5	4	1
33A	1	0	1
33C	2	2	0
33D	25	25	0
33F	70	69	1
35A	31	31	0
35B	144	144	0
35C	3	3	0
35F	43	43	0
41F	1	1	0
NT	79	76	3

## Sheet: Supplementary Table S10
Supplementary Table S8: The number of correct serotype calls made by SeroBA at each of the tested read depths
Serotype Depth	1	3	4	5	6B	19A	19F	23F
1	0	0	0	0	0	0	0	0
2	0	0	0	0	0	0	0	0
3	0	0	0	0	0	0	0	0
4	0	0	0	0	0	0	0	0
5	0	0	0	0	0	0	0	0
6	0	0	0	0	0	0	0	0
7	0	0	0	0	0	0	0	0
8	0	0	0	0	0	0	0	0
9	0	0	0	0	0	0	0	0
10	0	0	0	0	0	0	0	0
11	0	0	0	0	0	0	0	0
12	0	0	0	0	0	0	0	0
13	0	0	0	0	0	0	0	0
14	2	0	0	0	0	0	0	0
15	9	1	0	0	0	0	0	0
16	9	1	5	0	2	0	4	0
17	10	3	5	5	1	6	10	5
18	10	8	10	7	5	10	10	7
19	10	7	10	10	7	10	10	10
20	10	8	10	10	10	10	10	10
21	10	10	10	10	10	10	10	10
22	10	10	10	10	10	10	10	10
23	10	10	10	10	10	10	10	10
24	10	10	10	10	10	10	10	10
25	10	10	10	10	10	10	10	10
26	10	10	10	10	10	10	10	10
27	10	10	10	10	10	10	10	10
28	10	10	10	10	10	9	10	10
29	10	10	10	10	10	9	10	10
30	10	10	10	10	10	10	10	10
31	10	10	10	10	10	10	10	10
32	10	10	10	10	10	9	10	10
33	10	10	10	10	10	10	10	10
34	10	10	10	10	10	10	10	10
35	10	10	10	10	10	10	10	10
36	10	10	10	10	10	10	10	10
37	10	10	10	10	10	10	10	10
38	10	10	10	10	10	10	10	10
39	10	10	10	10	10	10	10	10
40	10	10	10	10	10	10	10	10
41	10	10	10	10	10	10	10	10
42	10	10	10	10	10	10	10	10
43	10	10	10	10	10	10	10	10
44	10	10	10	10	10	10	10	10
45	10	10	10	10	10	10	10	10
46	10	10	10	10	10	10	10	10
47	10	10	10	10	10	10	10	10
48	10	10	10	10	10	10	10	10
49	10	10	10	10	10	10	10	10
50	10	10	10	10	10	10	10	10
60	10	10	10	10	10	10	10	10
70	10	10	10	10	10	10	10	10
80	10	10	10	10	10	10	10	10
90	10	10	10	10	10	10	10	10
100	10	10	10	10	10	10	10	10

## Sheet: Supplementary Table S11
Supplementary Table S9: The number of correct serotype calls made by PneumoCaT at each of the tested read depths
Serotype Depth	1	3	4	5	6B	19A	19F	23F
1	0	0	0	0	0	0	0	0
2	0	0	0	0	0	0	0	0
3	0	0	0	0	0	0	0	0
4	0	0	0	0	0	0	0	0
5	0	0	0	0	0	0	0	0
6	0	0	0	0	0	0	0	0
7	0	0	0	0	0	0	0	0
8	0	0	0	0	0	0	0	0
9	0	0	0	0	0	0	0	0
10	10	0	0	0	0	0	0	0
11	10	0	0	0	0	0	0	0
12	10	0	0	0	0	0	0	0
13	10	0	0	0	0	0	0	0
14	10	0	0	0	0	0	0	0
15	10	0	0	0	0	0	0	0
16	10	0	0	0	0	0	0	0
17	10	0	0	0	0	0	4	0
18	10	5	2	0	0	0	10	0
19	10	5	5	4	0	0	10	8
20	10	9	8	10	1	4	10	7
21	10	10	10	10	1	4	10	10
22	10	10	10	10	4	2	10	10
23	10	10	10	10	6	2	10	10
24	10	10	10	10	6	2	10	10
25	10	10	10	10	10	6	10	10
26	10	10	10	10	10	4	10	10
27	10	10	10	10	10	5	10	10
28	10	10	10	10	10	3	10	10
29	10	10	10	10	10	4	10	10
30	10	10	10	10	10	8	10	10
31	10	10	10	10	10	7	10	10
32	10	10	10	10	10	5	10	10
33	10	10	10	10	10	8	10	10
34	10	10	10	10	10	8	10	10
35	10	10	10	10	10	7	10	10
36	10	10	10	10	10	3	10	10
37	10	10	10	10	10	3	10	10
38	10	10	10	10	10	5	10	10
39	10	10	10	10	10	10	10	10
40	10	10	10	10	10	7	10	10
41	10	10	10	10	10	7	10	10
42	10	10	10	10	10	8	10	10
43	10	10	10	10	10	3	10	10
44	10	10	10	10	10	10	10	10
45	10	10	10	10	10	10	10	10
46	10	10	10	10	10	10	10	10
47	10	10	10	10	10	9	10	10
48	10	10	10	10	10	10	10	10
49	10	10	10	10	10	10	10	10
50	10	10	10	10	10	10	10	10
60	10	10	10	10	10	10	10	10
70	10	10	10	10	10	10	10	10
80	10	10	10	10	10	10	10	10
90	10	10	10	10	10	10	10	10
100	10	10	10	10	10	10	10	10
